# Supplementary material for: Maternal near-miss prediction model development in Bahir Dar city administration, Northwest Ethiopia
Source: PLoS One. 2025 Jul 10;20(7):e0328069. doi: 10.1371/journal.pone.0328069 (PMC12244725; doi:10.1371/journal.pone.0328069)
Supplement: S2 File — (CSV) [file pone.0328069.s002.csv]

Age	Religion	Ethnicity	Maternaleducationalstatus	Maternal_Oc	Maritalstatus	Residence	Wealth	Decision	Intension	Time of ANC initiation	Plularity	Gravidity	Parity	Abortion	Lowbirthwt	Stillbirth	Female genital mutilation	C/S	Interpregnancy interval	Distance	Middle upper arm circuference	SBP	DBP	Hematocrit	Hemogloblin	History of medical morbidity	History of obstetric morbidity	Status	Time
31	1	1	3	3	1	0	2	0	0	12	0	2	1	0	0	0	0	0	22	1	26	130	82	27	9	0	0	1	38.85714286
41	1	1	2	1	1	1	2	1	1	11	0	4	2	0	0	0	0	1	25	5	27	144	84	33	11	0	0	1	25.71428571
37	1	1	2	2	1	1	2	0	0	16	0	4	2	0	0	0	0	0	26	1	25	126	70	32	10.66666667	0	0	1	39.71428571
25	1	1	3	1	1	0	3	0	1	15	0	2	1	0	0	0	0	0	17	1	24	145	90	34	11.33333333	0	1	1	27.85714286
39	2	1	2	3	1	0	2	0	0	10	0	3	2	0	0	0	0	0	25	5	25	118	70	38	12.66666667	1	0	1	38.85714286
39	1	1	3	1	1	0	2	1	1	12	0	2	1	0	0	0	0	0	27	2	23	136	75	36	12	0	0	1	38.57142857
30	1	1	3	1	1	0	1	0	1	12	0	2	1	0	0	0	0	0	23	5	26	121	70	30	10	0	0	1	26.85714286
41	1	1	3	1	1	0	3	1	0	17	0	4	2	0	0	0	0	0	26	5	24	134	80	30	10	0	0	1	39.14285714
28	1	1	2	4	1	1	5	0	0	18	0	4	2	1	0	0	0	0	28	3	23	123	95	33	11	0	1	1	37.71428571
18	1	1	2	4	1	0	1	1	0	18	0	4	2	0	0	0	0	0	25	2	25	132	90	32	10.66666667	0	1	1	36.28571429
25	1	1	3	1	1	1	2	0	1	11	0	2	1	0	0	0	1	1	26	2	26	134	83	30	10	0	1	1	27.57142857
34	1	1	4	2	1	0	2	0	1	12	0	3	2	0	0	0	0	0	21	1	24	150	80	44	14.66666667	0	0	1	23.28571429
37	1	1	2	1	1	0	3	1	1	10	0	3	2	0	0	0	0	0	19	1	25	136	85	40	13.33333333	1	1	1	31.14285714
34	1	1	1	4	1	1	4	0	0	9	0	4	2	0	0	0	0	0	23	5	23	130	74	32	10.66666667	0	0	1	39.14285714
32	1	1	3	1	1	1	5	0	1	19	0	4	2	0	0	0	0	0	27	5	23	145	96	31	10.33333333	0	0	1	39.85714286
27	1	1	3	1	1	0	5	0	0	17	0	3	2	0	0	0	0	0	21	5	23	135	85	34	11.33333333	0	0	1	40
22	1	1	1	4	1	0	2	0	0	18	0	3	2	0	0	0	1	1	27	5	26	129	83	35	11.66666667	0	0	1	39.57142857
37	3	1	2	1	1	1	4	0	1	12	0	2	1	0	0	0	1	1	26	5	23	127	70	36	12	0	0	1	40
32	1	1	2	2	1	0	5	1	1	11	0	3	2	0	0	0	1	0	26	1	24	136	85	33	11	0	0	1	40.14285714
34	1	1	3	1	1	0	3	0	0	10	0	4	2	1	0	0	0	0	25	5	25	110	70	32	10.66666667	0	0	1	34.28571429
41	1	1	3	1	1	0	4	1	1	12	0	2	1	0	0	0	1	0	19	2	24	134	85	35	11.66666667	0	0	1	22.85714286
37	1	1	3	1	1	0	2	0	0	15	0	4	3	0	0	0	1	1	20	5	27	128	80	32	10.66666667	0	0	1	38.57142857
26	1	1	1	2	1	0	2	0	0	18	0	4	3	0	0	0	0	0	25	5	24	125	80	33	11	0	0	1	38.85714286
35	1	1	2	1	1	0	2	0	1	20	0	4	3	0	0	0	0	0	27	1	23	128	80	37	12.33333333	0	0	1	28.14285714
30	1	1	2	3	1	0	5	0	1	10	0	3	2	0	0	0	0	0	26	1	23	145	70	35	11.66666667	0	0	1	24.57142857
33	1	1	2	3	1	1	2	0	0	18	0	2	1	0	0	0	0	0	23	2	25	119	70	36	12	0	0	1	31.71428571
36	1	1	3	2	1	0	3	0	0	10	0	4	3	0	0	0	0	0	23	1	26	140	90	38	12.66666667	0	0	1	26.71428571
20	1	1	4	2	1	0	3	1	0	19	0	3	2	0	0	0	0	0	23	5	26	134	85	32	10.66666667	0	0	1	38.85714286
35	1	1	3	3	1	0	4	0	0	18	0	4	3	0	0	0	1	1	27	5	22	126	80	30	10	0	0	1	39.14285714
34	1	1	3	2	1	0	2	1	0	16	0	4	3	0	0	0	1	1	23	1	24	140	90	31	10.33333333	0	0	1	36.14285714
37	1	1	3	1	1	1	2	0	0	12	0	4	3	0	0	0	0	0	25	5	25	126	94	33	11	0	0	1	39.71428571
40	1	1	3	3	1	0	2	0	1	16	0	3	2	0	0	0	0	0	13	5	26	142	92	24	8	0	0	1	22.28571429
39	1	1	2	1	1	0	1	1	0	10	0	4	1	0	0	0	1	0	26	5	24	136	85	39	13	1	0	1	39.42857143
31	1	1	4	2	1	1	3	0	0	19	0	4	3	0	0	0	0	0	28	5	25	121	80	42	14	0	1	1	35.71428571
38	1	1	3	1	1	0	2	0	1	12	0	3	2	0	0	0	0	0	23	5	21	132	80	34	11.33333333	0	0	1	39.57142857
34	1	1	2	1	1	0	4	0	1	18	0	4	3	0	0	0	1	1	36	1	26	121	82	37	12.33333333	0	0	1	27.28571429
28	1	1	2	3	1	1	4	1	0	17	0	4	3	0	0	0	0	0	27	1	27	132	70	33	11	0	0	1	39.71428571
35	1	1	4	1	1	1	5	0	1	18	0	4	3	0	0	0	0	0	20	5	24	135	85	32	10.66666667	0	0	1	25.85714286
37	2	1	3	1	1	1	4	0	0	19	0	2	1	0	0	0	1	1	26	5	25	127	82	32	10.66666667	0	0	1	35.85714286
34	1	1	3	2	2	0	4	0	1	20	0	3	2	0	0	0	0	0	25	1	26	121	81	30	10	0	0	1	29.14285714
40	1	1	3	4	1	0	5	1	1	17	0	4	3	0	0	0	0	0	20	2	23	138	82	33	11	0	0	1	26.57142857
41	1	1	3	3	1	0	4	0	0	18	0	2	1	0	0	0	0	0	21	5	24	138	80	34	11.33333333	0	0	1	38.57142857
32	1	1	3	3	1	1	1	0	0	18	0	4	3	0	0	0	0	0	27	6	27	136	70	35	11.66666667	0	0	1	36.71428571
41	1	1	3	1	1	0	3	0	1	19	0	4	3	0	0	0	1	1	21	5	25	131	85	34	11.33333333	0	0	1	25.28571429
26	1	1	4	3	1	0	4	0	0	17	0	4	1	0	0	0	0	0	23	4	24	142	96	38	12.66666667	0	0	1	40.85714286
38	1	1	4	3	1	1	4	0	0	14	0	4	1	0	0	0	0	0	22	1	25	127	80	33	11	0	0	1	37.28571429
32	2	4	3	1	1	0	2	0	1	16	0	3	2	0	0	0	1	1	23	5	23	150	92	34	11.33333333	1	0	1	25.28571429
37	1	1	2	1	1	0	3	1	0	17	0	2	1	0	0	0	0	0	25	2	25	127	80	33	11	0	0	1	39.85714286
27	1	1	3	4	1	1	1	0	0	17	0	4	3	0	0	0	0	0	22	3	26	136	88	21	7	1	0	1	37.28571429
25	1	1	4	4	1	0	2	1	1	16	0	4	3	0	0	0	1	0	27	2	23	134	85	30	10	0	0	1	27.42857143
31	1	1	4	1	1	0	2	0	0	15	0	4	3	0	0	0	0	0	25	4	25	123	85	33	11	0	0	1	37.14285714
27	1	1	3	1	1	0	3	1	0	11	0	3	2	0	0	0	0	0	22	6	24	126	86	36	12	0	0	1	39
25	1	1	3	4	1	1	1	0	0	18	0	3	2	0	0	0	0	0	27	3	21	135	85	31	10.33333333	0	0	1	39.57142857
31	3	1	3	3	1	1	2	0	1	17	0	4	3	0	0	0	1	1	20	5	26	127	85	38	12.66666667	0	0	1	25.42857143
28	1	1	2	2	1	0	1	1	1	12	0	2	1	0	0	0	1	1	23	4	25	150	92	35	11.66666667	0	1	1	38.28571429
25	1	2	2	1	1	0	1	0	0	17	0	4	2	0	0	0	0	0	22	3	23	121	75	39	13	0	0	1	36.14285714
39	1	1	3	1	1	0	4	0	0	16	0	4	3	0	0	0	1	1	23	2	24	121	80	36	12	0	0	1	39.71428571
32	1	1	2	4	1	1	3	0	1	20	0	2	1	0	0	0	0	0	25	3	25	140	90	37	12.33333333	0	0	1	38.71428571
27	1	1	3	4	1	1	2	0	0	12	0	3	2	0	0	0	0	1	20	5	26	125	80	39	13	0	0	1	36.42857143
23	1	1	3	2	1	0	2	0	0	18	0	4	1	0	0	0	0	0	23	3	24	121	80	38	12.66666667	1	0	1	40.57142857
30	1	1	1	4	1	0	5	1	1	17	0	4	1	0	0	0	0	0	26	5	23	127	85	37	12.33333333	0	0	1	38.71428571
18	1	1	4	2	1	1	5	0	0	18	0	4	3	0	0	0	0	0	18	2	25	140	94	31	10.33333333	0	0	1	37.28571429
31	1	1	2	1	1	1	1	1	1	17	0	4	1	0	0	0	0	0	20	2	24	127	80	32	10.66666667	0	0	1	39
36	2	3	1	1	1	1	2	0	0	17	0	4	3	0	0	0	0	0	25	5	21	138	85	27	9	0	0	1	37.71428571
30	1	1	2	1	1	1	3	0	1	16	0	4	3	0	0	1	0	0	23	2	25	150	92	34	11.33333333	0	0	1	37
36	1	1	3	1	1	0	4	0	0	18	0	2	1	0	0	0	0	0	18	5	20	130	85	40	13.33333333	0	0	1	40.57142857
28	1	1	3	1	1	0	2	0	0	12	0	4	3	0	0	0	0	0	25	5	25	130	82	36	12	0	1	1	37.28571429
37	1	1	1	1	1	1	5	0	1	17	0	2	1	0	0	0	1	1	22	1	24	140	90	35	11.66666667	1	0	1	36.42857143
34	1	1	2	1	1	1	3	0	0	19	1	4	4	1	0	0	0	0	26	1	20	127	80	38	12.66666667	0	0	1	39.85714286
36	2	3	3	1	1	1	3	0	0	20	0	4	3	0	0	0	1	1	25	5	24	137	87	35	11.66666667	0	0	1	39.57142857
32	1	1	3	1	1	0	2	0	0	16	0	3	2	0	0	0	0	0	27	2	24	121	80	36	12	0	0	1	38.71428571
31	1	1	4	1	1	0	2	0	1	17	0	4	3	0	0	0	1	1	22	5	26	132	83	32	10.66666667	0	1	1	36.85714286
36	1	1	3	2	1	0	1	0	0	16	0	4	1	0	0	0	0	0	19	2	23	150	92	24	8	0	0	1	36.28571429
39	1	1	1	1	1	0	2	1	1	19	0	4	1	0	0	0	0	0	25	5	24	131	86	42	14	1	0	1	36.57142857
36	1	1	3	4	1	0	3	0	0	19	0	3	2	0	0	0	1	1	21	5	24	137	87	35	11.66666667	0	0	1	38.57142857
31	1	1	3	2	2	0	3	0	1	18	0	4	1	0	0	0	0	0	17	1	25	120	75	32	10.66666667	0	0	1	40.42857143
39	1	1	1	1	1	0	4	0	0	12	0	2	1	0	0	0	0	0	20	5	22	125	75	35	11.66666667	0	0	1	39.85714286
30	1	1	3	1	1	0	1	0	0	16	0	3	2	0	0	0	0	0	27	5	23	127	80	36	12	0	0	1	41.42857143
21	1	1	1	1	1	0	2	1	1	11	0	4	1	0	0	0	1	0	19	5	24	123	80	37	12.33333333	0	0	1	40.42857143
37	2	1	2	1	2	0	1	0	0	17	0	4	3	0	0	0	0	0	26	5	22	121	80	34	11.33333333	0	0	1	41.71428571
38	1	1	2	4	1	1	3	0	1	11	0	2	1	0	0	0	0	0	25	1	24	150	92	37	12.33333333	0	1	1	41.42857143
39	1	1	2	4	3	1	1	0	0	17	0	2	1	0	0	0	1	0	19	5	25	127	80	34	11.33333333	0	0	1	40.85714286
40	1	1	1	1	1	1	2	1	1	19	0	4	3	0	0	0	1	1	26	5	23	128	80	38	12.66666667	0	0	1	38.85714286
33	1	1	3	1	1	0	1	0	0	11	0	3	2	0	0	0	0	0	21	2	24	142	90	36	12	0	0	1	39.57142857
31	1	1	1	2	1	1	5	1	0	10	0	3	2	0	0	0	1	1	28	1	25	127	86	38	12.66666667	0	0	1	38.28571429
35	1	1	3	1	1	0	5	0	1	18	0	4	2	0	0	0	0	0	26	2	23	125	80	33	11	0	1	1	38.42857143
39	1	1	2	3	1	0	5	0	1	10	0	2	1	0	0	0	1	1	25	1	25	129	80	34	11.33333333	0	0	1	43.57142857
32	1	1	2	1	1	0	5	0	0	17	0	2	1	0	0	0	0	0	25	1	26	140	92	37	12.33333333	1	0	1	37.57142857
30	1	1	4	1	1	0	5	1	1	19	0	2	1	0	0	0	1	0	18	5	24	123	75	32	10.66666667	0	0	1	36.28571429
35	1	1	1	4	1	1	5	0	0	18	0	4	2	0	1	0	0	0	21	1	21	134	75	20	6.67	1	1	1	37.14285714
39	1	1	2	1	1	1	1	0	1	17	0	4	2	0	0	0	0	0	25	4	24	125	80	37	12.33333333	0	1	1	39.85714286
28	2	1	3	3	1	0	5	0	0	19	1	5	5	1	0	0	0	0	20	1	25	129	80	38	12.66666667	1	0	1	40.14285714
31	1	1	3	2	1	0	3	0	1	18	0	4	1	0	0	0	0	0	18	3	22	127	80	38	12.66666667	0	0	1	38.14285714
41	1	1	1	4	1	1	5	0	0	15	0	4	1	0	0	0	0	0	18	5	26	140	91	35	11.66666667	0	1	1	24.85714286
22	1	1	2	1	1	0	4	0	1	18	0	2	1	0	0	0	1	1	19	1	25	136	85	44	14.66666667	0	0	1	41.28571429
37	1	1	3	1	1	1	5	0	0	12	0	3	2	0	0	0	0	0	25	5	24	135	80	43	14.33333333	0	0	1	37.85714286
34	1	1	2	1	1	0	5	0	1	17	0	2	1	0	0	0	1	1	22	5	23	126	75	34	11.33333333	0	0	1	26.42857143
37	1	1	2	1	1	0	3	0	0	18	1	4	4	0	0	0	1	1	21	1	21	129	83	35	11.66666667	0	0	1	39.14285714
31	1	1	2	2	2	0	2	0	0	16	0	2	1	0	0	0	0	0	22	1	24	125	75	36	12	0	0	1	39
25	1	1	4	2	1	0	3	1	1	17	0	4	3	0	0	0	0	0	21	5	23	123	80	27	9	0	0	1	43.57142857
30	1	1	3	1	2	0	3	0	0	17	0	4	1	0	0	0	0	0	25	1	20	146	90	33	11	0	0	1	37.57142857
36	3	1	2	3	1	0	5	0	1	19	0	4	3	0	0	0	0	0	23	1	25	127	85	32	10.66666667	0	1	1	36.28571429
35	1	1	2	2	1	0	2	1	1	15	0	2	1	0	0	0	0	1	19	5	24	139	89	37	12.33333333	1	0	1	38.57142857
39	3	1	2	1	2	0	1	0	0	18	0	4	3	0	0	0	1	0	22	5	25	135	75	32	10.66666667	0	0	1	39
31	1	1	4	2	1	0	5	1	1	14	0	4	1	0	0	0	1	1	24	5	21	135	85	33	11	0	0	1	24.85714286
35	1	1	3	1	1	1	5	0	0	17	0	4	3	0	0	0	0	0	25	1	20	145	90	35	11.66666667	0	0	1	38.85714286
37	1	1	1	2	1	1	3	0	1	19	0	4	3	0	0	0	1	0	25	2	24	135	80	36	12	0	0	1	38.57142857
32	1	1	2	1	1	0	2	0	0	18		1	0				0			5	23	128	75	37	12.33333333	0	0	1	38.85714286
31	1	1	1	2	1	1	4	1	1	17	0	4	3	0	0	0	0	0	23	5	22	126	80	36	12	0	0	1	37.85714286
34	1	1	2	1	1	0	2	0	1	18	0	5	4	0	0	0	1	1	21	5	23	143	90	38	12.66666667	0	1	1	39.57142857
36	1	1	2	2	1	0	4	0	0	20	1	4	4	0	0	0	0	1	23	1	24	145	90	36	12	1	0	1	37.28571429
35	1	1	2	1	1	0	3	0	1	17	0	4	3	0	0	0	0	0	23	5	25	127	85	40	13.33333333	0	0	1	36.42857143
40	1	1	2	1	1	0	4	0	0	19	0	4	3	0	0	0	0	0	21	5	20	121	85	36	12	0	0	1	24.85714286
34	1	1	2	1	1	0	1	0	0	16	0	3	2	0	0	0	1	1	22	1	23	127	80	35	11.66666667	0	1	1	39.28571429
36	1	1	2	2	1	0	2	1	1	16	0	5	4	0	0	0	1	1	18	1	24	140	90	32	10.66666667	1	0	1	39.28571429
32	1	1	3	1	1	0	1	0	0	18	0	4	1	0	0	0	0	0	24	1	22	128	80	30	10	0	0	1	37.42857143
37	1	1	1	1	1	0	5	0	1	19	0	4	3	0	0	0	0	0	25	5	24	141	90	33	11	0	0	1	39
37	1	1	2	3	1	1	3	0	0	10	0	5	4	0	0	0	0	1	19	5	22	127	80	35	11.66666667	1	0	1	38.42857143
35	1	1	1	1	1	1	3	0	0	17	0	5	3	0	0	0	0	0	25	5	21	130	82	38	12.66666667	0	1	1	40
34	1	1	3	1	1	0	1	1	1	12	0	4	3	0	0	0	1	1	20	5	25	145	90	33	11	0	0	1	39.28571429
41	1	1	1	3	1	0	3	0	1	20	0	5	4	0	0	0	0	0	17	5	24	130	84	30	10	0	0	1	37.42857143
21	1	1	3	1	1	1	3	0	0	19	0	4	1	0	0	0	1	1	25	1	25	126	80	35	11.66666667	0	0	1	36.85714286
34	3	1	3	2	1	0	4	1	1	9	0	4	3	0	0	0	1	1	25	5	22	129	80	36	12	0	1	1	39.71428571
29	2	1	2	1	1	0	1	0	0	19	0	4	3	0	0	0	0	0	21	1	25	136	85	38	12.66666667	0	0	1	39.71428571
32	1	1	3	1	1	0	5	0	0	12	0	3	4	0	0	0	1	1	18	5	24	125	80	40	13.33333333	0	0	1	37.42857143
35	1	1	1	3	1	0	1	0	1	19		1	0				0			1	22	140	90	35	11.66666667	0	0	1	38.57142857
37	2	1	4	2	1	0	2	0	0	17	0	4	3	0	0	0	0	0	24	5	24	125	75	40	13.33333333	0	0	1	39.71428571
30	1	1	2	1	1	1	1	1	1	16	0	2	1	0	0	0	0	0	23	1	21	124	80	36	12	0	0	1	40.57142857
37	1	1	2	2	1	0	1	0	0	11	0	3	2	0	0	0	0	0	20	5	24	128	80	38	12.66666667	0	0	1	37.28571429
33	1	1	2	1	1	0	1	0	1	19	0	3	2	0	0	0	1	1	21	5	22	127	80	35	11.66666667	0	0	1	39.85714286
36	2	1	2	1	1	1	3	0	0	17	0	3	2	0	0	0	0	0	25	1	26	144	90	30	10	0	0	1	37.14285714
30	1	1	2	2	1	1	1	1	1	18	0	3	1	1	0	0	0	1	26	1	22	134	85	41	13.66666667	0	0	1	25.85714286
27	1	1	2	1	1	0	3	0	0	20	0	4	3	0	0	0	0	0	15	5	21	125	85	33	11	1	0	1	36.28571429
36	1	1	1	2	1	0	3	0	0	17	1	3	3	0	0	0	0	0	21	5	22	132	85	32	10.66666667	0	0	1	39.14285714
36	1	1	1	1	1	1	5	0	1	16	0	4	2	0	0	0	1	1	22	2	25	145	90	30	10	1	0	1	37.28571429
38	1	1	3	2	1	0	3	0	0	19	0	4	3	0	0	0	0	0	20	1	20	134	85	32	10.66666667	0	1	1	36.42857143
30	1	1	3	1	1	1	4	0	1	17		1	0				0			5	21	131	82	40	13.33333333	0	0	1	38.28571429
39	1	1	1	1	1	0	3	0	0	16	0	3	2	0	0	0	0	0	22	5	23	130	80	42	14	0	0	1	39
26	1	1	4	2	1	0	5	1	1	19	0	4	3	0	0	0	1	1	26	5	22	145	90	38	12.66666667	0	0	1	39.42857143
36	1	1	3	2	1	0	4	0	0	12	0	4	3	0	0	0	0	0	25	2	23	126	80	42	14	0	0	1	36.14285714
25	3	1	1	2	1	1	5	0	1	18	0	4	1	0	0	0	0	0	25	5	26	128	80	36	12	0	0	1	36.85714286
31	1	1	2	1	1	0	3	0	0	17	0	2	1	0	0	0	1	1	15	5	25	132	85	18	6	0	0	1	39.71428571
37	1	1	4	2	1	0	5	1	1	10	0	4	3	0	0	0	1	1	25	2	24	141	92	33	11	0	0	1	37.71428571
33	1	1	2	1	1	0	4	0	0	11	0	3	2	0	0	0	0	0	26	5	21	131	85	32	10.66666667	0	0	1	37.14285714
39	1	1	4	2	1	1	4	0	0	10	0	3	2	0	0	0	1	1	27	3	26	139	90	30	10	1	1	1	38.71428571
41	1	1	4	2	1	0	5	0	0	11	0	4	3	0	0	0	0	0	23	5	24	124	80	33	11	0	0	1	24.42857143
37	1	1	2	1	1	0	5	0	0	17	0	3	2	0	0	0	0	0	22	5	25	140	95	36	12	0	0	1	39.85714286
39	2	1	3	1	1	1	5	1	0	10	0	4	3	0	0	0	0	0	25	5	22	145	90	35	11.66666667	0	0	1	40.14285714
18	1	1	2	1	1	0	3	0	1	17	0	3	2	0	1	0	1	1	19	1	26	137	87	34	11.33333333	1	1	1	39.42857143
18	1	1	1	1	1	1	3	0	0	10		1	0				0			1	24	121	80	36	12	1	0	1	36.28571429
40	1	1	2	1	1	1	5	1	1	18	0	3	2	0	0	0	1	0	17	2	24	127	70	38	12.66666667	0	0	1	37.28571429
37	1	1	1	1	1	1	3	0	0	12	0	3	2	0	0	0	0	0	20	5	22	144	90	40	13.33333333	0	0	1	39.14285714
41	1	1	2	1	1	1	5	1	1	11	0	3	2	0	0	0	1	1	21	1	24	135	80	38	12.66666667	0	0	1	39.28571429
18	1	1	2	2	1	1	4	0	0	17	0	4	3	1	0	0	0	0	21	5	20	132	80	35	11.66666667	0	0	1	25.28571429
37	1	1	2	1	1	1	4	0	0	10	0	3	2	0	0	0	1	1	20	7	21	126	80	38	12.66666667	1	0	1	27.14285714
18	1	1	2	1	1	1	5	0	1	18	0	4	3	0	0	0	0	0	21	5	22	128	80	35	11.66666667	1	0	1	39.71428571
37	1	1	3	1	1	0	5	0	0	11	0	3	2	0	0	0	0	0	22	5	24	129	70	36	12	0	0	1	37.42857143
24	1	1	2	2	3	0	3	0	1	18	0	5	4	1	0	0	0	0	23	3	25	125	85	32	10.66666667	0	0	1	40.14285714
31	1	1	3	1	1	0	4	0	1	20	1	4	4	0	0	0	0	0	25	2	26	140	93	42	14	0	0	1	39.42857143
33	1	1	4	2	1	0	3	0	0	20	0	3	1	0	0	0	1	1	28	2	22	135	80	35	11.66666667	0	0	1	25.14285714
35	1	1	3	2	1	0	4	0	0	12	0	3	2	0	0	0	1	1	26	1	24	120	80	36	12	0	0	1	24.28571429
32	1	1	3	2	1	0	2	1	1	20	0	4	3	0	0	0	0	0	25	3	25	121	80	41	13.66666667	0	1	1	37.14285714
30	1	1	3	1	1	0	5	0	1	12	0	3	2	0	0	0	0	0	25	2	21	142	90	44	14.66666667	0	0	1	45.71428571
32	1	1	3	1	1	0	3	0	0	20	1	3	3	0	0	0	0	1	25	2	27	136	85	33	11	0	1	1	44.28571429
25	1	1	2	1	1	1	2	0	1	12	0	3	2	0	0	0	1	1	26	3	24	121	75	37	12.33333333	0	0	1	44.42857143
36	1	1	3	1	1	0	3	0	0	18		1	0				1			5	25	136	80	31	10.33333333	1	0	0	46.28571429
27	1	1	2	2	1	0	1	0	0	18		1	0				0			2	26	125	80	43	14.33333333	0	0	0	46.71428571
26	1	1	4	3	1	1	2	1	1	14	0	4	2	0	0	0	0	0	17	5	23	127	84	35	11.66666667	0	0	0	45.14285714
25	1	1	2	2	1	0	4	0	0	8		1	0				0			1	26	136	80	36	12	0	0	0	44.71428571
28	1	1	3	1	1	0	3	0	1	12	0	4	1	1	0	0	0	0	25	6	25	120	84	37	12.33333333	0	0	0	46.42857143
30	1	1	2	1	1	0	5	1	1	13	0	2	2	0	0	0	0	0	15	3	24	132	92	35	11.66666667	0	0	0	44.85714286
28	1	1	2	4	1	0	3	0	0	12	0	3	3	0	1	0	0	0	21	5	26	148	80	34	11.33333333	0	0	0	45.42857143
30	1	1	2	4	1	0	1	0	0	8	0	4	3	0	0	0	0	0	27	1	25	126	80	35	11.66666667	0	0	0	45.28571429
29	1	1	3	1	1	0	2	0	0	16	0	1	2	0	0	0	1	0	19	3	27	123	85	36	12	0	0	0	44.85714286
25	3	1	4	1	1	0	2	1	0	12	0	3	2	0	0	0	0	0	26	2	27	127	80	43	14.33333333	1	0	0	44.71428571
25	1	1	3	1	1	0	5	0	0	16	0	3	2	0	0	0	0	0	20	3	26	124	80	36	12	1	1	0	44.57142857
23	1	1	2	1	1	0	4	0	0	16	0	3	3	0	0	0	1	0	20	2	27	123	70	43	14.33333333	0	0	0	45.71428571
27	1	1	1	1	1	0	1	0	0	14	0	4	2	0	0	0	0	0	25	3	23	128	80	35	11.66666667	0	0	0	45.71428571
30	1	1	1	1	1	0	1	0	0	8		1	0				0			4	24	121	80	42	14	0	1	0	44
25	1	1	2	2	1	0	1	0	0	8	0	2	1	0	0	0	0	0	22	5	27	128	80	36	12	0	0	0	46
30	1	1	2	2	1	0	2	0	0	17		1	0				1			3	25	121	80	38	12.66666667	0	0	0	45.85714286
26	2	1	2	1	3	0	3	0	0	16	0	1	3	0	0	0	0	0	27	3	28	134	93	27	9	0	0	0	43.71428571
27	1	1	2	1	1	0	5	0	0	16	0	4	1	0	0	0	0	0	25	5	27	141	80	37	12.33333333	0	0	0	45.85714286
27	1	1	2	3	1	0	4	0	1	16	0	2	1	0	0	0	0	0	28	6	24	121	75	37	12.33333333	0	0	0	45.71428571
31	1	1	2	3	1	0	1	0	0	18	0	2	1	0	0	0	0	0	26	3	27	132	80	39	13	0	0	0	45.14285714
27	1	3	2	1	1	0	4	0	0	17	0	2	1	0	0	0	0	0	27	3	29	136	75	42	14	0	0	0	45
28	1	1	2	4	1	0	4	0	1	16	0	3	2	0	0	0	0	1	27	6	26	127	70	36	12	0	0	0	46
27	1	1	3	1	1	0	4	0	0	15	0	4	2	0	0	0	0	0	22	7	25	127	80	37	12.33333333	0	0	0	44.42857143
25	1	1	2	3	1	0	2	0	0	12	0	4	3	0	0	0	1	0	27	2	25	135	85	40	13.33333333	0	0	0	45.71428571
26	1	1	4	2	1	0	4	0	1	17	0	2	1	0	0	0	0	0	28	3	28	135	85	38	12.66666667	0	0	0	45.28571429
25	1	1	2	1	1	1	5	0	0	15	0	2	1	1	0	0	0	0	26	6	23	136	80	42	14	0	0	0	45.57142857
24	1	1	3	1	1	0	4	0	0	15	0	1	1	0	0	0	0	0	24	3	26	132	70	39	13	0	0	0	45
22	1	1	2	1	1	0	4	0	0	17	0	3	2	0	0	0	0	0	23	7	29	122	80	40	13.33333333	0	0	0	46.85714286
27	3	1	2	1	1	0	2	0	0	11	0	1	1	0	0	0	0	0	25	4	26	126	80	37	12.33333333	0	0	0	45.42857143
24	1	1	3	1	1	0	5	0	0	10	0	1	1	0	0	0	0	1	26	2	27	129	80	35	11.66666667	0	0	0	44.28571429
25	1	1	1	1	1	0	2	1	0	12	0	1	1	0	0	0	0	0	27	5	24	121	80	34	11.33333333	0	0	0	44.42857143
27	1	1	3	2	1	0	5	0	1	12	0	1	2	0	0	0	0	0	29	5	26	134	70	37	12.33333333	0	0	0	45.71428571
26	1	1	1	1	1	0	5	0	0	8	0	3	3	0	0	0	0	0	25	5	26	112	80	40	13.33333333	0	0	0	45
29	1	1	4	2	1	0	1	0	1	17	0	4	3	0	0	0	0	0	26	3	26	131	70	42	14	0	1	0	44.14285714
27	1	1	3	1	1	0	4	0	0	17	0	2	2	0	0	0	0	0	25	5	23	121	80	35	11.66666667	0	0	0	46.57142857
25	1	1	1	1	1	0	3	0	0	12	0	3	2	0	0	0	0	0	21	2	25	121	80	37	12.33333333	0	0	0	46.28571429
24	1	1	2	1	1	0	5	0	0	11	0	3	2	0	0	0	0	0	21	5	24	131	82	42	14	0	0	0	43.85714286
29	1	1	3	4	1	0	4	0	0	12	0	3	3	1	0	0	0	1	22	5	25	124	70	39	13	0	1	0	43.85714286
30	2	1	2	2	1	0	1	0	0	10	0	4	3	0	0	0	0	0	25	2	25	124	80	37	12.33333333	0	0	0	45
25	1	1	2	1	1	0	5	0	0	11	0	2	1	0	0	0	0	0	27	1	25	127	80	18	6	0	0	0	45.42857143
36	1	1	2	1	1	0	5	0	0	13	0	3	2	0	0	0	0	0	20	1	26	129	85	35	11.66666667	0	0	0	44.71428571
24	2	1	3	1	1	0	5	0	0	16	0	1	1	0	0	0	1	0	27	2	24	133	80	37	12.33333333	0	0	0	44.14285714
30	1	1	4	2	1	0	5	0	0	15		1	0				0			2	25	135	85	39	13	0	0	0	44.57142857
40	1	1	3	2	1	0	2	0	0	16		1	0				1			2	26	138	75	40	13.33333333	0	0	0	46.28571429
26	1	1	3	1	1	0	5	0	0	12	0	2	1	0	0	0	0	0	25	2	25	122	85	36	12	0	0	0	43.85714286
25	1	1	2	2	1	0	4	0	0	12	0	3	2	0	0	1	1	0	27	1	24	135	80	35	11.66666667	0	0	0	45.57142857
38	1	1	3	1	1	0	4	0	1	15	0	3	2	0	0	0	0	0	21	2	26	123	80	33	11	0	1	0	45.28571429
29	1	1	2	1	1	0	4	0	1	10	0	1	3	0	0	0	0	0	19	1	28	126	85	40	13.33333333	0	0	0	47.14285714
30	1	1	2	1	1	0	5	0	0	12		4	0				0			3	25	127	85	42	14	0	0	0	44.57142857
27	1	1	2	1	1	0	4	0	0	14	0	2	1	0	0	0	0	0	26	3	24	138	84	35	11.66666667	0	1	0	46.71428571
31	1	1	2	1	1	0	3	0	0	10		1	0				0			2	24	137	80	37	12.33333333	0	0	0	45.57142857
30	1	1	3	1	1	0	3	0	0	16	0	1	1	1	0	0	0	0	27	2	25	129	80	40	13.33333333	0	0	0	23.14285714
30	1	1	2	2	1	0	4	0	1	12	0	3	2	0	0	0	0	0	19	3	25	124	80	35	11.66666667	0	0	0	45.28571429
39	1	1	2	2	1	0	3	1	0	10		1	0				0			5	23	121	70	32	10.66666667	0	0	0	45.85714286
25	1	1	3	1	1	0	1	0	0	15		1	0				0			5	25	132	90	33	11	0	0	0	44.42857143
36	1	1	2	2	1	1	5	0	0	13		1	0				0			3	24	150	90	37	12.33333333	0	0	0	45.28571429
25	1	1	2	2	1	0	1	0	0	17	0	4	2	0	0	0	0	0	20	1	25	144	75	35	11.66666667	0	1	0	45.71428571
25	2	1	1	1	1	0	5	0	0	12	0	3	2	0	0	0	0	0	19	1	27	127	80	31	10.33333333	0	1	0	46.42857143
23	1	1	2	1	1	0	2	0	0	14	0	1	2	0	0	0	0	1	17	2	25	123	70	39	13	0	1	0	46.28571429
37	1	1	2	1	1	0	1	0	0	12	0	3	2	0	0	0	0	1	22	2	23	132	80	41	13.66666667	0	1	0	45
39	1	1	3	1	1	0	1	0	0	18	0	3	2	0	0	0	0	0	31	1	26	121	80	35	11.66666667	1	0	0	43.57142857
36	1	1	2	1	1	0	5	0	1	17	0	3	2	0	0	0	1	1	16	2	23	120	80	35	11.66666667	0	0	0	45.71428571
25	1	1	3	1	1	0	4	0	0	16		1	0				0			2	25	133	80	37	12.33333333	0	0	0	45.14285714
24	1	1	2	1	1	0	5	0	0	13		1	0				0			1	24	123	80	39	13	1	0	0	44.85714286
25	1	1	2	2	1	0	3	0	0	12		1	0				0			2	24	121	70	40	13.33333333	1	0	0	45.71428571
25	1	2	2	1	1	1	2	0	0	12		1	0				0			3	23	110	70	40	13.33333333	1	0	0	45.14285714
31	1	1	2	2	1	0	5	0	0	11	0	4	3	0	0	0	1	0	26	2	24	123	80	39	13	1	1	0	45.85714286
37	1	1	3	1	1	0	1	1	0	12		1	0				0			1	22	134	80	37	12.33333333	0	0	0	45.71428571
30	1	1	2	4	1	0	2	0	1	11	0	3	2	0	0	0	0	0	14	2	24	124	81	39	13	1	0	0	44.14285714
36	2	1	3	2	1	0	1	0	0	17	0	3	2	0	0	0	0	0	20	3	27	131	92	36	12	0	1	0	44.57142857
31	1	1	4	1	1	0	5	0	0	14		2	1				0			1	26	141	85	35	11.66666667	1	0	0	46.57142857
27	1	1	2	1	1	0	2	0	0	16	0	3	2	0	0	0	0	0	17	2	27	132	91	37	12.33333333	0	1	0	44.42857143
41	1	1	2	1	1	0	4	0	0	12	0	4	3	0	0	0	0	0	17	2	24	141	85	36	12	0	0	0	43.14285714
30	1	1	2	1	1	0	5	0	0	11		1	0				0			2	25	134	91	37	12.33333333	0	0	0	44.57142857
32	1	1	3	1	1	0	2	0	0	16		1	0				0			3	26	141	70	40	13.33333333	0	0	0	44.42857143
23	2	1	3	1	1	0	5	0	0	18	0	3	2	0	0	0	0	0	23	1	25	130	84	42	14	0	1	0	44.42857143
36	1	1	1	1	1	0	5	0	0	17	0	4	2	0	0	0	0	1	26	5	24	130	85	40	13.33333333	0	0	0	45.42857143
24	1	1	2	1	1	1	2	0	0	16	0	3	2	0	0	0	0	0	15	5	23	128	70	42	14	0	0	0	45.71428571
37	1	1	3	3	1	0	2	0	1	15	0	3	2	0	0	0	0	0	21	1	23	124	80	35	11.66666667	0	1	0	44.42857143
28	1	1	3	1	1	0	5	0	0	14	0	3	2	0	0	0	0	0	25	3	26	133	82	32	10.66666667	0	0	0	46.14285714
38	1	1	3	1	1	0	3	0	0	11	0	3	2	0	0	0	0	0	28	2	25	121	80	36	12	0	0	0	43.57142857
30	1	1	2	1	1	0	2	0	1	12	0	3	2	0	0	0	1	1	19	3	26	125	80	35	11.66666667	0	0	0	44.28571429
24	1	1	3	1	1	0	4	0	0	12	0	4	3	0	0	0	0	0	25	4	25	126	80	39	13	0	0	0	46.85714286
26	1	1	3	4	1	0	2	0	1	10	0	2	1	0	0	0	0	0	26	2	24	129	70	40	13.33333333	1	0	0	45.71428571
25	1	1	2	1	1	0	5	0	0	12		1	0				0			2	26	125	70	35	11.66666667	0	0	0	45.57142857
37	1	1	2	3	1	0	4	0	0	12	0	2	1	1	0	1	0	0	15	1	27	119	76	37	12.33333333	0	0	0	44
36	1	1	3	3	1	0	4	0	1	12	0	4	3	0	0	0	0	0	27	3	25	138	80	39	13	1	0	0	44.57142857
25	1	1	2	1	1	0	1	0	1	13		1	0				0			2	25	122	70	43	14.33333333	0	0	0	44.42857143
22	1	1	3	1	1	0	3	0	0	12		1	0				0			3	26	123	80	35	11.66666667	0	0	0	44.28571429
30	2	1	2	1	1	0	3	0	0	15	0	2	1	0	0	0	0	0	26	2	24	124	80	37	12.33333333	1	0	0	44.85714286
33	3	1	2	1	1	0	4	0	0	16		1	0				0			3	23	126	85	35	11.66666667	0	0	0	45
33	1	1	2	3	1	0	5	0	1	10	0	2	1	0	0	0	1	0	27	2	24	136	80	38	12.66666667	0	1	0	45.57142857
32	1	1	3	1	1	0	4	0	0	17	0	2	1	0	0	0	0	0	25	3	26	132	80	33	11	0	1	0	45.85714286
25	1	1	3	3	1	0	5	0	0	12		1	0				0			2	25	131	80	35	11.66666667	0	0	0	44.85714286
24	1	1	2	2	1	0	2	0	0	10		1	0				0			3	23	120	75	36	12	0	0	0	44.42857143
30	1	1	3	2	1	0	2	0	0	12		1	0				0			2	26	126	80	37	12.33333333	0	0	0	45
39	1	1	2	1	1	0	3	0	0	18	0	3	2	0	0	0	0	0	22	3	23	124	85	35	11.66666667	0	1	0	44.42857143
24	1	1	2	3	1	0	3	0	0	15		1	0				0			2	25	131	80	39	13	0	0	0	43.14285714
36	1	1	2	1	1	0	3	0	0	17	0	3	2	0	0	0	0	0	26	2	23	121	85	32	10.66666667	0	0	0	45.57142857
41	1	1	2	1	1	0	1	0	0	12	0	3	2	0	0	0	0	0	20	3	24	134	80	35	11.66666667	0	1	0	44.14285714
22	1	1	4	3	1	0	3	0	0	16	0	2	1	0	0	0	0	0	27	2	25	126	85	39	13	0	1	0	44.42857143
24	1	1	3	3	1	0	4	0	1	12		1	0				0			1	24	137	80	37	12.33333333	0	0	0	46.71428571
40	1	1	4	1	1	0	3	0	0	9	0	4	3	0	0	0	0	0	22	1	24	131	85	36	12	0	1	0	43.28571429
24	1	1	2	4	1	0	3	0	0	12	0	3	2	0	0	0	0	0	25	3	27	130	80	39	13	0	1	0	45.71428571
29	1	1	3	1	1	0	3	0	0	10	0	3	2	0	0	0	0	0	26	2	25	126	80	40	13.33333333	0	1	0	46.42857143
32	2	1	1	1	1	0	4	0	0	13	0	3	2	0	0	0	0	0	25	3	26	132	75	37	12.33333333	0	1	0	45.28571429
28	1	1	1	3	1	0	3	0	0	12		1	0				0			2	25	128	80	36	12	0	0	0	45.42857143
25	1	1	3	1	1	0	2	0	0	13		1	0				0			3	24	127	70	39	13	0	0	0	44.57142857
37	1	1	1	2	1	0	1	0	0	12	0	4	3	0	0	0	0	1	26	2	26	121	80	37	12.33333333	0	0	0	44.85714286
25	1	1	1	3	1	0	1	0	1	16		1	0				0			2	24	131	85	36	12	0	0	0	43.71428571
24	1	1	2	3	1	0	2	0	0	12	0	4	2	0	0	0	0	0	25	3	24	132	84	21	7	0	1	0	43.14285714
25	1	1	1	4	1	1	1	0	0	10	0	3	2	0	0	0	0	0	20	3	23	125	80	37	12.33333333	0	0	0	43.85714286
37	1	1	1	1	1	0	2	0	1	12	0	4	2	0	0	0	0	0	23	2	23	120	80	39	13	0	1	0	44.71428571
30	1	1	2	1	1	0	1	0	0	8	0	4	3	0	0	0	0	0	26	3	26	125	85	37	12.33333333	0	0	0	43.85714286
31	1	1	1	2	1	0	2	0	0	8	0	3	2	0	0	0	0	0	27	2	28	137	70	36	12	0	0	0	45.14285714
25	1	1	3	3	2	0	2	0	0	9		1	0				0			1	24	115	80	40	13.33333333	0	0	0	46.14285714
38	3	1	4	1	1	0	1	0	0	11	0	4	3	0	0	0	0	0	28	2	23	123	80	37	12.33333333	0	0	0	45.85714286
25	1	1	3	3	1	0	1	0	0	12		1	0				0			1	26	124	85	37	12.33333333	0	0	0	45.14285714
27	1	1	4	3	1	0	1	0	0	16		1	0				0		20	1	26	127	80	40	13.33333333	0	0	0	44.28571429
37	1	1	2	3	1	0	2	0	0	12	0	3	2	0	1	0	0	0	25	1	25	121	85	37	12.33333333	0	1	0	46.71428571
26	1	1	3	1	1	0	5	0	0	11	0	2	1	0	0	0	0	0	26	2	24	130	80	43	14.33333333	0	0	0	46.14285714
36	1	1	2	1	1	0	3	0	1	12		1	0				0			4	23	126	80	41	13.66666667	1	0	0	44.71428571
23	1	1	2	3	1	0	1	0	0	14	0	3	2	0	0	0	0	0	15	3	25	129	85	39	13	0	0	0	45.28571429
35	1	1	2	3	1	0	1	0	1	10	0	3	1	1	0	0	0	0	20	3	21	130	80	35	11.66666667	0	0	0	45.71428571
25	1	1	3	1	1	1	1	0	1	12		1	0				0			5	25	124	80	37	12.33333333	0	0	0	45.71428571
32	1	1	2	1	1	0	2	0	0	16	0	3	2	0	0	0	0	0	27	2	27	121	85	35	11.66666667	0	0	0	45.71428571
30	1	1	2	1	1	0	1	0	1	10		1	0				0			3	25	132	85	35	11.66666667	0	0	0	43.85714286
25	1	1	4	2	1	0	3	0	1	12	0	3	2	0	0	0	0	0	25	2	23	132	80	40	13.33333333	0	0	0	44.57142857
37	1	1	4	3	1	0	1	0	0	10	0	3	2	0	0	0	0	0	20	2	25	128	85	39	13	1	0	0	44.57142857
25	1	1	3	1	1	0	1	0	0	10	0	2	1	0	0	0	0	0	25	1	24	127	80	41	13.66666667	1	0	0	44.85714286
27	1	1	2	2	1	0	4	0	0	12		1	0				0			3	25	123	80	39	13	0	0	0	45.57142857
23	1	1	3	1	1	0	2	0	0	12	0	1	2	0	0	0	0	0	21	3	25	127	80	35	11.66666667	0	0	0	45.42857143
25	1	1	3	1	1	0	5	0	1	15		1	0				0			2	24	132	75	37	12.33333333	0	0	0	45.85714286
30	1	1	2	1	1	0	5	0	1	10	0	4	3	0	0	0	0	0	27	3	26	121	85	41	13.66666667	0	0	0	45.57142857
37	1	1	1	4	1	0	3	0	0	11	0	2	1	0	0	0	0	0	24	2	24	138	80	40	13.33333333	0	0	0	46
27	1	1	3	1	1	0	2	0	0	17	0	3	2	0	0	0	0	0	27	2	23	120	80	37	12.33333333	0	0	0	45.57142857
30	2	1	2	1	1	0	2	0	1	13	0	1	1	0	0	0	0	0	26	3	25	131	80	43	14.33333333	1	0	0	45
38	1	1	3	1	1	0	5	0	0	8	0	3	2	0	0	0	0	0	18	2	23	121	82	40	13.33333333	1	1	0	45.57142857
25	1	1	2	3	2	0	2	0	1	15	0	3	2	0	0	0	0	0	23	3	24	131	80	24	8	0	0	0	45.28571429
39	1	1	2	3	1	0	2	0	1	17	0	4	2	0	0	0	0	0	22	3	23	124	85	37	12.33333333	0	0	0	45.71428571
36	1	1	2	1	1	1	1	0	0	20	0	3	2	0	0	0	0	0	25	3	24	127	75	40	13.33333333	0	0	0	45.42857143
25	1	1	3	1	1	0	5	0	1	12	0	2	1	1	0	0	0	0	26	3	25	121	80	37	12.33333333	0	0	0	46
26	2	1	2	1	1	0	5	0	0	10	0	3	2	0	0	0	0	1	27	2	24	130	91	36	12	0	0	0	45.71428571
38	1	1	3	1	1	0	1	0	0	17	0	3	2	0	0	0	0	0	26	3	25	143	80	39	13	0	0	0	45.14285714
37	1	1	2	1	1	0	1	0	1	16	0	3	2	0	0	0	0	0	28	2	23	137	80	40	13.33333333	1	0	0	45.42857143
27	1	1	2	1	1	0	1	0	0	12	0	3	2	0	0	0	0	0	26	3	25	120	80	37	12.33333333	0	0	0	45.42857143
27	1	1	2	1	1	0	3	0	0	16		1	0				1			5	25	132	70	35	11.66666667	0	0	0	45.57142857
30	1	1	3	2	1	0	5	0	1	8	0	3	2	0	0	0	1	0	27	1	28	118	80	42	14	0	1	0	45.57142857
40	2	3	1	4	1	0	5	0	0	14	0	4	3	0	0	0	0	0	15	2	22	132	75	37	12.33333333	0	0	0	45.28571429
22	1	1	3	3	1	0	5	0	0	12	0	2	1	0	0	0	0	0	23	3	24	123	70	36	12	0	0	0	45.42857143
25	1	1	2	1	1	0	3	0	0	10	0	3	2	0	0	0	0	0	31	3	24	116	80	35	11.66666667	0	0	0	44.57142857
31	1	1	2	1	1	0	1	0	0	11	0	4	3	0	0	0	0	0	22	1	23	126	70	37	12.33333333	0	0	0	45.85714286
32	1	1	2	1	1	0	1	0	1	12		1	0				0			2	25	122	85	38	12.66666667	0	0	0	44.57142857
27	1	1	2	3	1	0	1	0	0	16	0	2	1	0	0	0	0	0	27	2	26	134	80	40	13.33333333	0	1	0	45
25	1	1	3	3	1	0	5	0	1	16		1	0				0			3	25	124	85	39	13	0	0	0	46.57142857
31	1	1	2	3	1	0	2	0	0	12	0	2	1	0	0	0	0	0	27	2	27	134	85	35	11.66666667	0	1	0	45.28571429
37	1	1	1	1	1	0	1	0	0	8	0	3	2	0	0	0	0	0	19	3	26	138	80	43	14.33333333	0	0	0	46.57142857
27	1	1	3	2	1	1	1	0	0	8	0	4	3	0	0	0	0	0	25	5	24	121	85	36	12	0	0	0	40.42857143
25	2	1	3	2	1	0	3	0	0	8	0	3	2	0	0	0	0	0	17	2	25	126	80	40	13.33333333	0	0	0	39
38	1	1	2	2	1	0	2	0	0	16	0	4	3	0	0	0	0	0	27	2	25	128	82	39	13	0	0	0	30.14285714
33	1	1	2	1	2	0	1	0	0	9		1	0				0			5	23	136	80	35	11.66666667	0	0	0	45.57142857
25	1	1	2	1	1	0	3	0	0	9		1	0				0			2	26	127	80	36	12	0	0	0	45.28571429
31	1	1	3	1	1	0	3	1	1	8	0	3	2	0	0	0	0	0	20	5	27	130	80	37	12.33333333	0	0	0	44.71428571
37	1	1	1	1	1	0	2	0	1	16	0	3	2	0	0	0	0	0	18	6	24	124	85	39	13	0	0	0	46.71428571
30	1	1	2	1	1	0	2	0	1	12	0	3	2	0	0	0	0	0	25	5	26	134	84	33	11	0	0	0	47.57142857
31	1	1	2	2	1	1	2	0	0	8		1	0				0			3	23	124	80	35	11.66666667	0	0	0	44.71428571
30	1	1	3	1	1	0	2	0	1	11	0	5	4	0	0	0	0	0	27	2	25	121	85	38	12.66666667	1	0	0	45.57142857
29	1	1	2	1	1	1	4	0	1	16		1	0				0			3	23	130	75	32	10.66666667	0	0	0	45.28571429
40	3	3	3	2	1	0	1	0	0	12	0	4	3	0	0	0	0	0	20	1	23	125	82	35	11.66666667	0	0	0	46.85714286
29	1	1	2	1	1	0	3	0	0	10	0	3	2	0	0	1	0	1	27	2	27	124	80	36	12	0	1	0	45.71428571
25	1	1	2	2	1	0	4	1	0	8	0	3	2	0	0	0	0	0	26	2	26	125	85	38	12.66666667	0	0	0	44.71428571
28	1	1	2	4	1	0	4	0	0	14		1	0				0			2	27	136	85	39	13	0	0	0	46.85714286
24	1	1	1	1	1	0	5	0	0	10	0	2	1	0	0	0	0	0	29	5	25	132	83	41	13.66666667	0	0	0	45.71428571
38	2	1	2	1	1	0	3	0	0	12	0	3	2	0	0	0	0	0	30	5	26	127	88	42	14	0	0	0	46.42857143
36	1	1	2	2	1	1	1	0	0	16	0	3	2	0	0	0	0	0	25	3	23	136	84	35	11.66666667	0	0	0	46.71428571
37	1	1	3	2	1	0	2	0	0	14	0	4	3	0	0	0	0	0	17	5	27	134	80	40	13.33333333	0	0	0	41.71428571
32	1	1	2	1	1	0	2	0	1	15	0	4	3	0	0	0	0	0	27	2	24	131	80	37	12.33333333	0	0	0	44.85714286
30	3	1	3	1	1	0	4	0	0	12	0	3	2	0	0	0	0	0	18	2	25	123	85	39	13	0	0	0	25.14285714
39	1	1	2	1	1	0	5	0	0	8	0	3	2	0	0	0	0	0	25	3	24	134	80	35	11.66666667	0	0	0	45.85714286
30	1	1	2	1	1	0	3	0	0	20		1	0				0			2	25	125	75	36	12	0	0	0	46.42857143
28	1	1	2	2	1	0	5	0	0	12	0	2	1	0	0	0	0	0	17	2	24	134	80	38	12.66666667	0	0	0	45.28571429
24	1	1	2	3	1	0	3	0	1	16	0	2	1	0	0	0	0	0	18	5	24	131	85	39	13	0	0	0	44.42857143
22	1	1	3	1	1	0	3	0	0	12		1	0				0			5	27	136	80	39	13	0	0	0	44.85714286
25	1	1	3	1	1	0	3	0	1	8	0	3	2	0	0	0	0	0	20	5	25	125	85	36	12	0	0	0	47.42857143
30	1	1	2	4	1	0	1	0	0	15	0	4	3	0	0	0	0	0	17	5	24	138	80	35	11.66666667	0	0	0	46.71428571
30	1	1	3	1	1	0	3	0	1	16		1	0				0			5	23	129	80	37	12.33333333	0	0	0	43.57142857
31	1	1	3	2	1	0	4	0	0	16	0	3	2	0	0	0	0	0	25	2	23	121	75	38	12.66666667	0	0	0	44.57142857
28	1	1	2	1	1	0	5	0	1	8		4	0				0			2	25	123	80	39	13	0	0	0	46.42857143
23	1	1	2	4	1	0	3	0	0	12	0	2	1	0	0	0	1	0	18	3	24	121	80	36	12	0	0	0	45
36	1	1	4	1	1	0	3	0	0	10	0	3	2	0	0	0	0	0	27	2	23	128	85	36	12	0	0	0	44.85714286
30	2	1	1	4	1	0	1	0	0	12		1	0				0			3	26	138	70	35	11.66666667	0	0	0	46.42857143
25	1	1	1	1	1	0	1	0	0	10	0	4	3	0	0	0	0	0	25	3	24	121	85	38	12.66666667	1	1	0	46.85714286
31	1	1	1	1	1	0	3	0	0	12	0	4	3	0	0	0	0	0	20	2	24	136	85	39	13	0	1	0	46.71428571
39	1	1	2	4	1	0	1	0	0	9	0	5	4	0	0	0	1	1	22	5	20	121	91	33	11	1	0	0	44.57142857
39	1	1	2	4	1	0	4	0	0	12	0	3	2	0	0	0	0	0	22	2	27	141	80	39	13	0	0	0	46.42857143
24	1	1	2	4	1	0	5	0	0	16	0	2	1	0	0	0	0	0	17	3	27	121	80	35	11.66666667	0	0	0	46.57
26	1	1	1	1	1	0	3	0	1	16	0	3	2	0	0	0	0	0	25	3	27	125	80	43	14.33333333	0	0	0	43.71428571
27	1	1	3	4	1	0	1	1	0	14		1	0				0			3	27	125	85	40	13.33333333	0	0	0	47.42857143
27	2	1	2	1	1	0	5	0	0	13	0	2	1	0	0	0	0	0	21	2	26	134	80	39	13	0	1	0	46
31	1	1	3	4	2	0	2	0	1	15		1	0				0			2	27	131	80	37	12.33333333	1	0	0	46.85714286
30	1	1	1	1	1	0	3	0	0	16	0	3	2	0	0	0	1	0	25	2	26	125	84	35	11.66666667	0	0	0	45.71428571
29	1	1	2	4	2	0	5	0	1	8	0	3	2	0	0	0	0	0	23	5	24	131	83	37	12.33333333	0	0	0	44.71428571
30	2	1	2	4	1	0	3	0	0	18	0	3	2	0	0	0	0	0	15	4	28	127	75	35	11.66666667	0	0	0	45
30	1	1	2	1	1	0	4	0	1	17	0	2	1	0	0	0	0	0	25	4	29	132	75	38	12.66666667	0	0	0	45.85714286
31	1	1	3	1	1	1	2	0	0	16	0	2	1	0	0	0	0	0	23	4	23	121	75	40	13.33333333	0	0	0	46.57142857
28	1	1	2	3	1	0	4	0	0	12	0	3	2	0	0	0	0	0	22	5	28	121	80	37	12.33333333	0	0	0	41
26	1	1	3	1	1	0	3	0	0	11	0	3	2	0	0	0	0	0	26	2	23	134	80	40	13.33333333	0	0	0	44.14285714
27	1	1	4	2	1	0	3	0	0	18		1	0				1			4	27	121	84	37	12.33333333	0	0	0	44
25	1	1	2	2	1	0	3	0	1	17	0	4	3	0	0	0	1	0	27	4	28	134	80	39	13	0	0	0	45.85714286
27	1	1	4	2	1	0	2	0	0	19	0	3	2	0	0	0	0	0	9	3	25	121	80	42	14	0	0	0	46.42857143
24	1	1	4	2	1	0	2	0	1	15	0	3	2	0	0	0	0	0	17	6	27	125	75	44	14.66666667	0	0	0	45.28571429
33	1	1	3	2	1	0	2	0	1	17	0	4	3	0	0	0	1	0	25	4	23	121	80	42	14	0	0	0	44.42857143
25	1	1	2	4	1	0	5	0	0	13	0	4	3	0	0	0	0	0	23	3	28	136	80	39	13	0	0	0	45.42857143
30	2	1	3	2	1	0	5	0	1	14	0	2	1	0	0	0	0	0	23	2	25	121	85	40	13.33333333	0	0	0	44.42857143
32	1	1	2	1	1	0	5	0	0	8		1	0				0			2	28	136	80	35	11.66666667	0	0	0	46
29	2	1	2	1	1	0	5	0	1	17	0	3	2	0	0	0	0	0	25	2	29	121	70	40	13.33333333	0	0	0	44.85714286
33	1	1	4	3	1	1	3	0	0	13	0	2	1	0	0	0	0	0	25	3	23	132	80	40	13.33333333	0	0	0	44
30	1	1	4	3	1	1	1	0	0	8		1	0				0			2	27	125	70	31	10.33333333	0	0	0	44.28571429
30	1	1	2	3	1	1	3	0	0	18	0	2	1	0	0	0	0	0	15	3	25	119	80	40	13.33333333	0	0	0	43.42857143
30	1	1	2	1	1	1	2	0	0	10	0	4	3	0	0	0	0	1	25	5	23	127	70	35	11.66666667	1	0	0	47.42857143
30	1	1	2	3	1	1	1	0	0	12	0	3	2	0	0	0	0	0	20	3	24	120	75	39	13	0	0	0	46.71428571
24	1	1	2	3	1	1	2	0	0	12	0	2	1	0	0	0	0	0	23	2	23	123	86	39	13	0	0	0	43.57142857
27	3	1	3	1	1	0	1	0	0	15	0	3	2	0	0	0	0	0	30	5	25	134	80	43	14.33333333	0	0	0	44.85714286
24	1	1	3	3	1	1	3	0	0	10	0	2	1	0	0	0	0	0	21	5	24	125	85	41	13.66666667	1	0	0	46.57142857
28	1	1	2	1	1	1	4	0	0	13	0	4	3	0	0	0	0	0	27	2	24	130	80	39	13	0	0	0	44.57142857
39	1	1	3	1	1	0	4	0	0	10	0	3	2	0	0	0	0	0	32	6	24	129	85	35	11.66666667	0	0	0	45.57142857
25	1	1	2	2	1	1	5	0	0	12	0	3	2	0	0	0	0	0	20	2	25	137	85	40	13.33333333	0	0	0	45.57142857
22	1	1	2	1	1	1	3	0	0	16	0	2	1	0	0	0	0	0	23	3	25	132	85	41	13.66666667	0	0	0	44.57142857
27	2	1	2	3	1	1	4	0	0	12	0	3	2	0	0	0	1	0	25	3	24	121	80	38	12.66666667	0	0	0	45
30	1	1	3	3	1	1	3	0	1	13	0	3	2	0	0	0	0	0	21	2	26	131	82	42	14	1	0	0	45.42857143
29	1	1	2	1	1	1	3	0	0	12	0	6	5	0	0	0	0	0	28	5	23	131	80	39	13	0	0	0	46.14285714
31	1	1	1	4	1	1	3	0	0	11	0	7	6	0	0	0	0	0	21	3	24	121	91	36	12	0	0	0	45.85714286
36	1	1	4	3	1	0	2	0	0	12	0	3	2	0	0	0	0	0	25	5	23	143	80	38	12.66666667	0	0	0	42
32	1	1	2	1	1	1	4	0	0	12	0	3	2	0	0	0	0	0	25	4	23	132	80	42	14	0	0	0	46
28	1	1	4	3	3	1	3	0	1	11	0	4	3	0	0	0	0	0	26	4	24	121	80	35	11.66666667	0	0	0	43.85714286
29	1	1	4	3	1	1	2	0	0	20	1	3	3	0	0	0	0	0	21	4	25	126	84	43	14.33333333	0	0	0	45.71428571
25	1	1	2	1	1	1	5	0	1	6	0	2	1	0	0	0	0	0	21	5	24	138	80	33	11	0	0	0	45
26	1	1	2	3	1	1	3	0	0	16	0	3	2	0	0	0	0	0	25	3	24	121	70	36	12	0	0	0	44.28571429
26	1	1	2	3	1	1	5	0	1	19	0	3	2	0	0	0	0	0	28	5	26	112	78	37	12.33333333	0	0	0	45.85714286
36	2	1	2	4	2	1	5	0	1	17		1	0				0			5	25	135	80	40	13.33333333	1	0	0	44.28571429
33	1	1	3	1	2	1	2	0	0	16	0	4	3	0	0	0	0	0	25	4	26	121	75	33	11	0	0	0	44
31	1	1	3	3	2	1	5	0	1	17	0	4	3	0	0	0	0	0	25	3	23	126	80	36	12	0	0	0	44.57142857
37	1	1	1	1	1	0	5	0	0	12	0	3	2	0	0	0	0	0	15	5	24	128	85	43	14.33333333	0	0	0	45.71428571
29	2	3	2	3	1	1	5	1	0	14	0	3	2	0	0	0	0	0	22	4	25	127	86	40	13.33333333	0	0	0	43.57142857
27	1	1	4	2	2	0	5	0	0	14	0	4	3	0	0	0	0	0	25	5	26	137	85	40	13.33333333	0	0	0	46
38	1	1	3	3	2	0	5	0	0	12	0	3	2	0	1	0	0	0	28	1	25	136	70	35	11.66666667	0	0	0	44.42857143
25	1	1	4	2	1	0	2	0	0	8	0	3	2	0	0	0	0	0	25	2	23	123	80	33	11	0	0	0	45.28571429
30	1	1	3	1	1	0	5	0	0	11	0	3	2	0	0	0	0	0	22	2	26	121	85	37	12.33333333	0	0	0	45.71428571
25	1	1	1	4	1	0	5	0	0	12	0	3	2	0	0	0	0	1	25	3	23	126	80	38	12.66666667	1	0	0	44.85714286
29	1	1	1	1	1	0	1	0	1	14	0	4	2	0	0	1	0	0	25	2	23	121	85	39	13	0	1	0	45
40	1	1	3	3	1	0	2	0	0	12	0	4	3	0	0	0	0	0	25	3	24	134	85	40	13.33333333	0	0	0	43.57142857
41	1	1	1	1	1	0	5	0	0	13	0	3	2	0	0	0	0	0	25	1	23	136	80	43	14.33333333	0	0	0	45.85714286
31	1	1	3	3	1	0	1	0	1	20	0	3	2	0	0	0	0	0	27	2	25	132	80	42	14	0	0	0	45.14285714
26	1	1	2	3	2	0	2	0	0	16	0	2	1	0	0	0	0	0	27	3	25	123	75	40	13.33333333	0	0	0	45.85714286
38	1	1	3	3	1	0	1	0	0	13	0	4	3	0	0	0	0	0	26	2	24	127	87	41	13.66666667	0	0	0	44.42857143
38	1	1	3	1	1	1	3	0	1	17	0	5	4	0	0	0	0	0	25	2	26	135	75	44	14.66666667	0	0	0	45.71428571
28	1	1	3	1	1	0	5	0	0	8	0	3	1	1	0	0	0	0	25	3	25	134	70	31	10.33333333	0	0	0	44.57142857
30	1	2	3	1	1	0	4	0	0	12	0	2	1	0	0	0	1	1	26	3	26	121	80	39	13	0	0	0	44.42857143
30	1	1	3	2	1	0	5	0	0	15		1	0				0			2	23	127	75	40	13.33333333	0	1	0	45.57142857
24	1	1	1	4	1	0	1	0	1	12	0	3	2	0	0	0	0	1	27	3	24	136	80	42	14	0	0	0	44.14285714
33	1	1	1	1	1	1	5	0	0	10	0	4	3	0	0	0	0	0	21	5	23	121	94	41	13.66666667	0	0	0	24.14285714
30	1	1	3	1	1	0	1	0	0	16	0	2	1	0	0	0	0	0	25	3	25	141	85	35	11.66666667	0	0	0	44.85714286
26	1	1	2	1	1	0	3	0	1	17	0	3	2	0	0	0	0	0	25	2	24	138	80	32	10.66666667	0	0	0	44.42857143
30	1	1	2	1	1	0	3	0	1	8	0	4	3	0	0	0	0	0	28	1	23	131	80	33	11	1	0	0	44.57142857
34	1	1	2	1	1	0	1	0	0	8	0	3	2	0	0	0	0	0	27	2	25	127	75	31	10.33333333	0	0	0	44.71428571
36	2	1	2	1	1	0	2	0	1	13	0	4	3	0	0	0	0	0	25	3	23	127	80	35	11.66666667	0	0	0	46.28571429
25	1	1	1	4	1	0	3	0	0	15	0	3	2	0	0	0	0	0	26	2	25	132	85	37	12.33333333	0	0	0	45
30	1	1	2	4	1	0	1	0	0	12	0	4	3	0	0	0	0	0	25	3	26	137	80	38	12.66666667	0	0	0	45.28571429
27	1	1	3	1	1	0	3	0	0	11	0	3	2	0	0	0	0	0	18	2	25	131	85	41	13.66666667	0	0	0	45.71428571
25	1	1	4	2	1	0	1	0	0	8	0	4	3	0	0	0	0	0	26	3	24	134	80	35	11.66666667	0	0	0	45
30	1	1	3	1	1	0	1	0	0	9	0	3	2	0	0	0	0	0	27	3	23	136	80	36	12	0	0	0	44.57142857
28	1	1	1	1	1	0	5	0	1	12	0	4	3	0	0	0	0	0	25	2	25	121	75	33	11	0	0	0	45.14285714
25	1	1	1	4	1	0	4	0	0	14	0	3	2	0	0	0	0	0	25	5	26	126	85	38	12.66666667	0	0	0	46.42857143
37	2	1	3	1	1	0	1	0	1	11	0	4	3	0	0	0	0	0	21	3	25	137	80	40	13.33333333	0	0	0	44.85714286
34	1	1	3	1	1	0	5	0	0	12	0	3	2	0	0	0	0	0	27	5	25	129	80	35	11.66666667	0	0	0	46
28	1	1	2	1	1	1	3	0	0	16	0	4	3	0	0	0	0	0	20	3	23	121	80	36	12	0	0	0	45
36	1	1	2	1	1	0	4	0	1	17	0	3	2	0	0	0	0	0	20	3	22	131	85	39	13	0	0	0	44.85714286
39	1	1	2	1	1	0	1	0	0	12	0	3	2	0	0	0	0	0	23	2	26	138	80	43	14.33333333	0	0	0	45.57142857
30	1	1	2	1	1	0	5	0	1	15	0	3	2	0	0	0	0	0	37	2	25	136	85	38	12.66666667	0	0	0	45.28571429
27	1	1	2	2	1	0	5	0	0	12	0	2	1	0	0	0	0	0	28	3	24	137	90	40	13.33333333	0	0	0	44.42857143
25	2	1	2	1	1	0	4	0	0	19	0	3	2	0	0	0	0	0	20	4	23	144	80	38	12.66666667	0	0	0	45.57142857
25	1	1	3	2	1	0	4	0	0	12		1	0				0			2	26	135	85	39	13	0	0	0	46.28571429
30	1	1	4	2	1	0	1	0	0	10	0	4	3	0	0	0	0	0	27	1	25	138	80	37	12.33333333	0	0	0	44.57142857
31	1	1	3	1	1	0	5	0	0	16	0	3	2	0	0	0	1	0	19	3	24	121	94	39	13	0	0	0	45
28	1	1	2	2	1	1	5	0	1	12	0	3	2	0	0	0	0	0	25	2	24	145	85	42	14	0	0	0	45.42857143
37	1	1	3	1	1	0	3	0	0	8		1	0				0			3	21	134	70	46	15.33333333	0	0	0	43.71
23	1	1	1	1	1	0	1	0	0	17		2	1				0			5	26	119	85	37	12.33333333	0	0	0	45
36	2	1	2	1	1	0	2	0	0	12	0	3	2	0	0	0	1	0	21	2	23	132	80	39	13	0	0	0	45.71428571
39	1	1	1	4	1	0	1	0	0	10	0	5	4	0	0	0	0	0	22	2	25	131	80	41	13.66666667	0	0	0	44.71428571
26	1	1	3	1	1	0	1	0	0	11		1	0				0			3	26	134	70	33	11	0	0	0	44.57142857
36	1	1	3	1	1	0	3	0	0	12	0	5	3	0	0	0	0	0	21	1	23	137	80	32	10.66666667	0	0	0	44.85714286
37	1	1	3	4	3	0	5	0	1	14	0	3	2	0	0	0	0	0	27	3	24	131	90	37	12.33333333	0	0	0	45.71428571
27	1	1	2	1	1	0	1	0	1	12		1	0				0			2	23	142	80	38	12.66666667	0	0	0	45
37	1	1	3	1	1	0	2	0	0	17	0	4	3	0	0	0	0	0	22	2	26	131	80	39	13	0	0	0	46
27	2	1	2	2	1	0	1	0	0	15	0	4	3	0	0	0	0	0	25	1	25	134	80	39	13	0	0	0	45.71428571
27	1	1	3	2	1	0	4	0	0	16	0	3	2	0	0	0	0	0	15	3	25	131	85	36	12	0	0	0	44.85714286
37	1	1	2	2	1	0	1	0	0	18	0	4	3	0	0	0	0	0	19	2	25	134	70	39	13	0	0	0	44
36	1	1	2	1	1	0	1	0	0	14	0	3	2	0	0	0	0	0	27	2	27	115	86	37	12.33333333	0	0	0	44.71428571
26	1	1	2	1	1	1	1	0	0	16	0	3	2	0	0	0	0	0	17	3	25	134	80	38	12.66666667	0	0	0	44.14285714
31	1	1	2	1	1	0	5	0	1	13	0	4	3	0	0	0	0	0	28	3	25	127	70	42	14	0	0	0	46.28571429
40	2	3	2	1	1	0	1	0	0	11	0	4	3	0	0	0	1	0	26	3	22	137	80	33	11	0	0	0	45
30	1	1	3	1	1	0	1	0	0	10	0	3	2	0	0	0	0	0	25	4	25	121	85	31	10.33333333	0	0	0	47.14285714
37	1	1	1	1	1	0	1	0	0	15	0	4	3	0	0	0	0	0	25	1	26	136	80	37	12.33333333	0	0	0	44.57142857
39	1	1	1	1	1	0	5	0	0	12	0	3	2	1	0	0	0	0	27	4	23	121	85	39	13	0	0	0	45
28	1	1	3	2	1	0	2	0	0	13	0	3	2	0	0	0	0	0	25	1	26	138	70	41	13.66666667	0	0	0	44.71428571
40	1	1	2	3	1	0	2	0	0	13	0	4	3	0	0	0	0	0	26	2	23	119	80	35	11.66666667	0	0	0	46.28571429
31	2	1	3	4	2	0	1	0	0	10	1	2	2	0	0	0	1	0	23	2	25	123	80	33	11	0	0	0	45.71428571
25	1	1	1	4	1	1	4	0	1	11	0	3	2	0	0	0	0	0	21	4	24	121	85	33	11	0	0	0	45.57142857
30	1	1	2	4	2	0	1	0	0	16	0	3	2	0	0	0	0	0	22	1	25	137	80	32	10.66666667	0	1	0	46.14285714
34	1	1	2	2	1	0	2	1	1	10	0	2	1	0	0	0	0	0	25	2	24	129	85	39	13	0	0	0	45.85714286
34	1	1	3	2	1	0	2	0	0	10	0	4	2	0	0	0	1	0	20	2	23	131	80	41	13.66666667	0	0	0	46.71428571
41	1	1	4	2	1	0	1	0	1	8	0	3	2	0	0	0	0	0	25	5	21	126	80	42	14	0	0	0	32.28571429
32	1	1	2	1	1	0	1	0	0	8		1	0				0			1	24	123	85	35	11.66666667	1	0	0	46
33	1	1	3	1	1	0	2	0	0	16	0	3	2	0	0	0	0	0	25	1	25	139	83	36	12	0	0	0	44.28571429
26	1	1	2	1	1	0	1	0	0	12	0	3	2	0	0	0	0	0	23	2	25	133	80	39	13	0	0	0	46.71428571
34	3	1	2	2	1	0	5	0	1	15	0	3	2	0	0	0	1	0	25	5	24	121	87	35	11.66666667	0	0	0	45.85714286
36	1	1	2	2	1	1	1	0	0	11	0	5	4	0	0	0	0	0	26	4	23	136	84	40	13.33333333	0	1	0	46.14285714
21	1	1	2	2	1	0	3	1	0	12	0	2	1	0	0	0	0	0	27	4	25	132	70	33	11	0	0	0	44.85714286
37	1	1	2	1	1	0	4	0	0	10	0	3	2	0	0	0	0	0	22	2	23	128	75	35	11.66666667	0	1	0	44.57142857
23	1	1	3	3	1	0	1	0	1	13	0	3	2	0	0	0	0	0	25	1	25	126	70	37	12.33333333	0	0	0	46.71428571
29	1	2	3	3	1	0	5	0	0	10	0	4	3	0	0	0	0	1	20	2	23	131	85	32	10.66666667	0	0	0	45.28571429
39	1	1	3	1	1	0	4	0	0	16	0	4	3	0	0	0	0	1	20	1	25	134	75	35	11.66666667	0	0	0	44.28571429
25	1	1	2	3	1	0	5	0	0	11		1	0				0			2	27	123	80	36	12	1	0	0	45.42857143
25	1	1	2	1	1	0	1	0	1	12	0	3	2	0	0	0	0	0	27	3	26	121	75	37	12.33333333	0	0	0	45.42857143
28	1	1	2	1	1	1	2	0	0	14	0	2	1	0	0	0	0	0	25	2	25	127	80	37	12.33333333	0	0	0	46
30	1	1	2	1	1	0	4	0	0	17	0	3	2	0	0	0	0	0	20	1	25	127	85	38	12.66666667	0	0	0	44.57142857
37	1	1	3	1	1	0	1	0	0	12		1	0				0			3	24	136	80	40	13.33333333	0	0	0	45.85714286
36	1	1	3	2	1	0	2	0	1	8	0	4	3	0	0	0	0	0	25	1	22	121	90	39	13	0	0	0	44.85714286
40	1	1	2	2	1	0	4	0	1	8	0	3	2	0	0	0	0	0	23	3	27	140	80	35	11.66666667	0	0	0	45.71428571
24	1	1	3	1	1	0	1	0	1	15		1	0				0			1	26	132	85	37	12.33333333	0	0	0	45.71428571
37	2	1	3	1	1	0	2	0	0	17	0	4	3	0	0	0	0	0	27	1	23	137	94	40	13.33333333	0	0	0	44.85714286
31	1	1	1	1	3	0	2	0	0	16	0	2	1	0	0	0	0	0	25	2	25	142	80	38	12.66666667	0	0	0	43.28571429
31	1	1	2	3	1	0	2	0	0	12	0	3	2	0	0	0	0	0	26	2	23	125	80	40	13.33333333	0	0	0	45.42857143
32	1	1	2	1	1	0	4	0	0	12		1	0				1			1	24	130	85	36	12	0	0	0	45.57142857
37	1	1	3	2	1	0	3	0	1	14	0	4	3	0	0	0	1	0	27	2	25	134	80	38	12.66666667	0	0	0	44.85714286
25	1	1	2	1	1	0	2	0	0	11	0	3	2	0	0	0	0	0	26	1	26	123	80	38	12.66666667	0	0	0	45.42857143
22	1	1	1	4	1	0	3	0	0	12	0	2	1	0	0	0	1	0	22	2	23	127	80	43	14.33333333	0	0	0	45.28571429
30	1	1	2	4	1	0	4	0	0	10	0	4	3	0	0	0	0	0	28	1	25	124	75	38	12.66666667	0	0	0	44.85714286
23	1	1	2	4	2	0	4	0	0	9	0	2	1	0	0	0	0	0	29	2	24	121	80	40	13.33333333	0	0	0	43.85714286
31	1	1	1	4	1	0	5	0	0	16	0	3	2	0	0	0	1	0	25	3	26	120	80	42	14	0	0	0	44.28571429
39	1	1	3	2	1	1	4	0	0	15	0	4	3	0	0	0	0	0	15	3	26	130	85	34	11.33333333	0	0	0	47
33	1	1	3	1	1	0	5	0	1	11	0	4	3	0	0	0	0	0	28	1	23	134	80	33	11	0	0	0	45.71428571
27	2	1	2	3	1	0	5	0	0	15	0	2	1	0	0	0	0	0	23	2	27	125	75	41	13.66666667	0	0	0	45.14285714
31	1	1	2	3	1	0	5	0	1	12	0	4	3	0	0	0	0	0	30	5	25	119	80	40	13.33333333	0	0	0	45.85714286
25	1	1	2	1	1	1	3	0	0	12	0	3	3	0	0	0	0	0	14	4	24	126	80	35	11.66666667	0	0	0	45.85714286
36	2	1	3	1	1	0	4	0	0	14	0	3	2	0	0	0	0	0	21	2	23	125	80	40	13.33333333	0	0	0	46.14285714
25	1	1	2	1	1	0	3	0	0	10	0	2	1	0	1	0	0	0	27	2	25	120	80	43	14.33333333	0	0	0	45.42857143
36	1	1	2	3	1	0	4	0	0	11	0	4	3	0	0	0	0	0	26	1	26	121	75	32	10.66666667	0	0	0	44.57142857
31	1	2	2	1	1	0	4	0	0	12	0	3	2	0	0	0	0	0	25	2	24	120	80	36	12	0	0	0	45.85714286
37	1	1	2	1	1	0	4	0	0	10	0	4	3	0	0	0	1	0	26	3	25	123	80	38	12.66666667	0	0	0	45.85714286
35	1	1	3	1	1	0	4	0	1	9	0	4	3	0	0	0	0	0	32	1	22	121	75	33	11	0	0	0	44.28571429
39	1	1	4	2	1	0	4	0	1	8	0	3	2	0	0	0	0	0	25	1	26	125	92	37	12.33333333	0	0	0	46.28571429
29	1	1	2	1	1	1	3	0	0	17	0	3	2	0	0	0	0	0	23	2	25	145	85	30	10	1	0	0	44.71428571
34	1	1	4	3	1	0	3	0	1	10	0	5	4	0	0	0	0	0	25	3	25	132	85	39	13	0	0	0	45.28571429
25	2	1	4	3	2	0	3	0	0	13	0	2	1	0	0	0	0	0	18	2	24	137	80	41	13.66666667	1	0	0	45.42857143
28	1	1	1	1	3	0	2	0	1	12	1	4	3	0	0	0	0	0	25	1	23	121	80	37	12.33333333	0	1	0	45.85714286
37	1	1	3	1	1	0	1	0	0	10	0	3	1	0	0	0	0	0	30	1	25	128	85	32	10.66666667	0	0	0	45.57142857
30	2	1	3	1	1	0	2	0	0	12	0	1	1	1	0	0	0	0	27	1	26	137	80	33	11	0	0	0	45.14285714
27	1	1	2	1	1	1	4	0	0	14	0	5	4	0	0	0	0	0	15	5	24	124	80	36	12	0	0	0	45.71428571
31	1	1	2	3	1	0	4	0	0	16	0	4	3	0	0	0	0	0	32	3	26	121	85	39	13	0	0	0	45.57142857
36	1	1	2	1	1	0	5	0	0	8	0	3	2	0	0	0	0	0	33	2	21	134	80	41	13.66666667	0	0	0	45.85714286
25	1	1	2	3	1	0	2	0	0	12	0	3	2	0	0	0	0	0	27	2	24	128	80	39	13	0	0	0	46
28	1	1	2	1	1	1	4	0	1	15	0	3	2	0	0	0	0	0	25	3	26	124	85	42	14	0	0	0	44.42857143
37	1	1	2	1	1	1	4	0	1	20	0	4	3	0	0	0	0	0	18	5	23	135	80	35	11.66666667	0	0	0	45
25	1	1	2	1	1	1	4	0	0	12	0	3	2	0	0	0	0	0	28	3	27	126	80	37	12.33333333	0	0	0	44.71428571
39	3	1	3	1	1	0	4	0	0	15	0	4	3	0	0	0	0	1	27	2	24	128	75	38	12.66666667	0	0	0	44.85714286
26	1	1	2	1	1	0	5	0	1	16	0	4	3	0	0	0	0	0	25	6	25	125	80	40	13.33333333	0	0	0	46.28571429
36	1	1	3	2	1	0	1	0	0	10	0	4	2	0	0	1	0	0	20	5	23	126	60	35	11.66666667	0	0	0	45.42857143
30	1	1	2	1	1	0	4	0	0	16	0	1	1	0	1	0	0	0	22	3	25	121	70	42	14	1	0	0	45
25	1	1	2	1	1	0	4	0	1	14	1	3	3	0	0	0	0	0	25	3	26	124	85	43	14.33333333	0	1	0	44.42857143
30	1	1	2	1	1	0	1	0	0	11	0	3	2	0	0	0	0	0	15	1	26	136	80	43	14.33333333	0	0	0	45.14285714
25	1	1	2	1	1	0	5	0	1	12	0	2	1	0	0	0	0	0	25	2	23	136	93	39	13	0	0	0	46.14285714
37	1	1	1	1	1	0	4	0	1	10	0	4	3	0	0	0	0	0	27	1	24	143	80	40	13.33333333	0	0	0	45.71428571
32	3	1	3	3	1	0	5	0	0	16	0	5	3	0	0	0	0	0	28	1	25	121	80	42	14	0	1	0	45.28571429
40	1	1	2	2	1	0	2	0	0	8	0	3	2	0	0	0	0	0	27	2	27	121	82	39	13	0	0	0	46
36	2	1	2	1	1	0	1	0	0	15	0	3	2	0	0	0	0	0	25	5	25	121	80	37	12.33333333	0	0	0	45.85714286
25	1	1	2	1	1	0	2	0	0	13	0	4	3	0	0	0	0	0	26	2	26	121	80	35	11.66666667	0	0	0	44.85714286
39	1	1	2	4	1	0	1	0	1	20	0	4	3	0	0	0	0	0	27	3	25	129	75	40	13.33333333	0	0	0	44.71428571
35	1	2	3	1	1	0	1	0	0	9	0	3	2	0	0	0	0	0	28	3	22	121	70	42	14	0	0	0	45
27	1	1	4	2	1	1	1	0	0	16	0	4	3	0	0	0	0	0	25	2	26	121	70	36	12	0	0	0	45.28571429
30	1	1	4	3	1	0	3	0	0	14	0	2	1	0	0	0	0	0	27	3	23	127	75	37	12.33333333	0	0	0	45.85714286
28	1	1	2	2	1	0	3	0	0	17	0	2	1	0	0	0	0	0	27	4	21	132	80	38	12.66666667	0	0	0	45.57142857
26	1	1	2	1	3	0	3	0	1	16		1	0				0			2	26	122	80	35	11.66666667	0	0	0	45.14285714
30	1	1	3	1	1	0	5	0	1	12	0	3	2	0	0	0	0	0	27	3	27	127	80	33	11	0	0	0	45.57142857
30	1	1	4	2	1	0	1	0	1	13	0	3	2	0	0	0	0	0	20	2	23	121	82	37	12.33333333	0	0	0	46
26	1	1	1	1	1	0	1	0	1	14	0	2	1	0	0	0	0	0	26	2	24	127	80	38	12.66666667	0	0	0	45.71428571
30	1	1	1	4	1	0	1	0	0	13	0	4	3	0	0	0	0	0	26	2	25	120	80	39	13	0	0	0	47
25	2	1	1	3	1	0	4	0	0	8	0	3	1	1	0	0	0	0	28	3	27	124	75	35	11.66666667	0	0	0	46.57142857
31	1	1	3	3	1	0	2	1	0	16	0	3	2	0	0	0	0	0	27	2	21	121	75	36	12	0	0	0	45.71428571
37	1	1	3	1	1	0	1	0	0	12	0	2	1	0	0	0	0	0	24	3	25	127	70	35	11.66666667	0	0	0	44.71428571
24	1	1	3	2	1	0	2	0	0	10		1	0				0			1	26	123	70	37	12.33333333	0	0	0	46.57142857
22	1	1	2	2	1	0	2	0	0	11	0	2	1	0	0	0	0	0	23	1	25	129	80	38	12.66666667	0	0	0	45.14285714
25	2	3	2	1	1	0	4	0	1	12	0	2	1	0	0	0	0	0	25	2	23	128	70	33	11	0	1	0	45.57142857
37	1	1	2	1	1	0	1	0	1	16	0	5	4	0	0	0	0	0	26	1	24	124	80	36	12	0	0	0	45.85714286
18	2	1	2	3	1	1	5	0	1	12	0	2	1	0	0	0	0	0	20	2	24	121	75	38	12.66666667	0	0	0	45.85714286
29	1	1	3	1	1	0	2	0	1	8	0	2	1	0	0	0	0	0	26	3	25	125	85	33	11	0	0	0	45.28571429
25	1	1	2	1	1	0	1	0	0	15	0	3	2	0	0	0	0	0	27	1	23	123	80	36	12	0	0	0	44.14285714
24	1	1	2	1	1	0	4	0	0	8		1	0				0			2	25	136	75	37	12.33333333	1	0	0	47.28571429
37	1	1	3	3	1	0	2	0	0	11	0	4	2	0	0	0	0	0	21	5	24	132	75	37	12.33333333	0	0	0	46.28571429
28	1	1	2	1	1	0	1	0	0	12	1	2	1	0	0	0	1	0	20	3	27	121	80	39	13	0	0	0	45.28571429
36	1	1	3	1	1	0	1	0	0	8	0	3	2	0	0	0	0	0	26	5	21	135	80	35	11.66666667	0	0	0	44.85714286
30	1	1	2	2	1	1	1	0	0	14	0	5	4	0	0	0	0	0	17	5	23	127	80	39	13	0	0	0	46.14285714
30	1	1	3	2	1	1	1	0	0	16		1	0				1			3	24	121	60	44	14.66666667	0	0	0	44.71428571
37	1	1	2	1	1	1	5	0	0	15	0	3	2	0	0	0	0	0	27	2	26	131	85	37	12.33333333	1	0	0	45.71428571
31	1	1	2	2	1	1	3	0	0	12	0	3	2	0	0	0	0	0	25	3	23	131	78	38	12.66666667	0	0	0	45.71428571
37	1	1	3	2	1	0	5	0	0	9	0	2	1	0	0	0	0	0	27	1	27	125	69	41	13.66666667	0	0	0	45.57142857
31	1	1	2	1	1	0	3	0	0	12	0	3	1	0	0	1	1	0	30	2	24	135	70	40	13.33333333	0	0	0	45.42857143
30	1	1	2	2	1	0	4	0	0	10	0	2	1	0	0	0	0	0	27	2	25	131	70	32	10.66666667	0	0	0	44.71428571
32	1	1	2	1	1	0	3	0	0	16		1	0				0			1	24	128	80	41	13.66666667	0	0	0	45.42857143
27	1	1	2	1	1	0	4	0	0	12	0	3	2	0	0	0	0	0	28	3	25	131	80	45	15	0	0	0	44.71428571
30	1	1	3	4	1	0	4	0	0	11	0	5	4	0	0	0	0	0	21	3	23	121	70	32	10.66666667	0	0	0	45.28571429
34	2	3	2	1	1	0	3	0	0	12	0	2	1	0	0	0	0	0	25	2	25	119	71	38	12.66666667	0	0	0	46.28571429
25	1	1	3	2	1	0	5	0	0	15	0	2	1	0	0	0	0	0	27	2	26	127	60	39	13	0	0	0	45.85714286
36	1	1	3	2	1	0	1	0	0	15	0	4	3	0	0	0	1	0	26	1	27	131	75	40	13.33333333	0	0	0	45.14285714
25	1	1	1	4	1	0	5	0	0	8	0	4	2	0	0	0	0	0	27	1	23	133	80	33	11	0	0	0	45.28571429
34	1	1	2	2	1	0	3	0	0	18	0	3	2	0	0	0	0	0	28	2	26	135	76	36	12	0	0	0	46.14285714
38	1	1	2	1	1	0	5	0	0	8	0	3	2	0	0	0	0	0	28	1	24	127	79	35	11.66666667	0	0	0	44.57142857
25	1	1	1	1	1	0	5	1	0	10		1	0				0			1	26	131	80	39	13	0	0	0	44.85714286
29	1	1	1	1	1	0	5	0	0	15	0	3	2	0	0	0	0	0	27	4	23	136	75	41	13.66666667	1	0	0	44.42857143
32	1	4	3	1	1	0	5	0	1	14	0	4	3	0	0	0	0	0	28	3	23	124	77	43	14.33333333	0	0	0	45
25	1	1	2	1	1	0	5	1	0	16	0	3	2	0	0	0	0	0	26	2	24	129	74	44	14.66666667	0	0	0	44.57142857
25	3	1	3	2	3	0	5	0	0	16	0	3	2	0	0	0	0	0	30	1	25	131	76	40	13.33333333	0	0	0	46.57142857
27	1	1	2	2	1	0	3	0	1	9	0	4	3	0	0	0	0	0	27	2	26	132	72	37	12.33333333	0	0	0	45.57142857
39	1	1	3	1	1	0	2	0	0	12	0	3	2	0	0	0	0	0	26	2	22	123	70	35	11.66666667	0	0	0	44.71428571
33	1	1	1	1	1	0	4	0	0	15	0	4	3	0	0	0	0	0	23	2	24	121	75	35	11.66666667	0	0	0	45.14285714
40	1	1	2	4	1	0	4	0	1	14	0	3	2	0	0	0	0	0	23	1	24	127	80	41	13.66666667	0	0	0	46
37	1	1	3	1	1	0	3	0	0	8	0	5	4	0	0	0	0	0	20	2	21	128	70	40	13.33333333	1	0	0	45.85714286
36	1	1	2	2	1	0	4	0	0	14	0	4	3	0	0	0	1	0	25	2	24	121	72	35	11.66666667	0	1	0	46.14285714
31	1	1	2	1	1	0	5	0	0	13	0	3	2	0	0	0	0	0	23	2	25	129	74	36	12	1	1	0	45
36	1	1	2	1	1	0	5	1	0	16	0	3	2	0	0	0	0	0	27	2	26	132	77	35	11.66666667	0	0	0	45.57142857
25	1	1	3	2	1	0	3	0	1	11	0	2	1	0	0	0	0	0	28	1	27	136	80	39	13	0	0	0	44.85714286
30	1	1	1	2	1	0	5	0	0	12	0	4	2	0	0	0	0	0	26	2	25	131	70	42	14	1	0	0	46.28571429
32	1	1	2	2	1	0	5	0	1	10	0	4	3	0	0	0	0	0	27	3	23	138	65	40	13.33333333	0	1	0	45.71428571
31	1	1	2	1	1	0	3	0	0	15	0	3	2	0	0	0	0	0	28	1	24	131	79	36	12	0	0	0	44.71428571
22	1	1	2	1	1	0	3	0	0	16	0	2	1	0	0	0	0	0	25	1	26	126	69	33	11	1	0	0	45.71428571
36	1	1	3	2	1	0	5	0	0	10	0	3	2	0	0	0	1	0	27	2	25	121	70	37	12.33333333	0	0	0	44.71428571
26	1	1	1	4	1	0	2	0	0	9	0	3	1	0	0	0	0	0	28	1	27	132	73	41	13.66666667	0	0	0	45.42857143
37	1	1	3	4	2	0	5	0	0	10	0	3	2	0	0	0	1	0	26	2	25	135	90	42	14	0	0	0	46.57142857
23	1	1	1	1	1	0	5	0	0	13	0	3	2	0	0	0	0	0	27	2	27	142	84	43	14.33333333	0	0	0	44.57142857
29	1	1	2	3	1	1	3	0	0	11	0	4	2	0	0	0	1	1	25	5	23	128	72	35	11.66666667	0	0	0	45.85714286
39	1	1	3	1	1	0	3	0	0	11	0	5	4	0	0	0	0	0	15	1	23	131	76	37	12.33333333	0	0	0	46.57142857
32	1	1	1	4	2	0	2	0	1	18	0	3	2	0	0	0	0	0	18	3	24	128	70	38	12.66666667	0	0	0	45.14285714
37	3	1	3	4	1	0	3	0	0	11	0	3	2	0	0	0	0	0	27	2	21	136	75	33	11	0	0	0	46.28571429
31	1	1	2	4	1	0	3	0	1	12	0	2	1	0	0	0	0	0	17	1	25	131	66	36	12	0	0	0	46
28	1	1	2	1	1	0	2	0	1	12	0	3	2	0	0	0	0	0	27	2	23	125	60	39	13	0	0	0	45.42857143
26	1	1	1	1	1	0	3	0	1	11	0	2	1	0	0	0	0	0	28	1	26	126	80	37	12.33333333	0	0	0	45.28571429
24	1	1	1	4	1	0	2	0	1	15	0	3	2	0	0	0	1	1	30	1	27	121	80	33	11	0	0	0	45.14285714
25	1	1	2	4	1	1	2	0	1	12	0	4	2	0	0	0	0	0	32	3	23	126	69	36	12	0	0	0	45
41	1	1	3	4	3	0	3	0	0	13	1	3	2	0	0	0	0	0	26	2	21	127	63	37	12.33333333	0	0	0	45
27	1	1	1	4	1	0	2	1	1	10	0	4	3	0	0	0	0	0	27	2	24	132	69	37	12.33333333	0	0	0	45.57142857
34	1	1	3	4	2	0	5	0	0	15	0	4	3	0	0	0	0	0	29	1	25	119	78	39	13	0	0	0	45.28571429
26	1	1	2	1	1	0	3	0	0	15	0	3	2	0	0	0	0	0	27	3	26	136	75	36	12	0	0	0	45.57142857
31	1	1	3	2	1	0	5	0	0	10	0	3	2	0	0	0	0	0	16	2	24	123	75	43	14.33333333	0	0	0	45.57142857
24	1	1	2	2	1	0	4	0	0	11	1	2	2	0	0	0	1	0	21	1	27	128	80	33	11	0	0	0	45.71428571
32	1	1	2	2	1	0	2	0	0	9	0	2	1	0	0	0	0	0	26	1	25	125	80	38	12.66666667	0	0	0	45.85714286
37	1	1	3	3	1	0	4	0	1	15	0	3	2	0	0	0	1	0	30	1	24	123	70	39	13	0	0	0	45.85714286
36	1	1	4	2	1	0	2	1	1	14	0	2	1	0	0	0	0	0	15	1	25	120	79	37	12.33333333	0	0	0	46
41	1	1	4	2	1	0	3	0	0	8	0	4	3	0	0	0	0	0	27	1	22	130	75	38	12.66666667	0	0	0	45.85714286
30	1	1	2	4	1	1	3	0	1	12	0	3	2	0	0	0	0	0	30	4	25	126	80	40	13.33333333	0	0	0	45.57142857
30	1	1	2	2	1	0	4	0	0	14	0	3	2	0	0	0	0	0	26	2	23	120	70	41	13.66666667	0	0	0	44.85714286
24	1	1	2	1	1	0	4	0	0	9	0	2	1	0	0	0	0	0	27	3	24	125	75	30	10	0	0	0	43.85714286
30	1	1	4	2	1	0	1	0	0	11		1	0				0			1	25	128	75	35	11.66666667	0	0	0	44.71428571
24	1	1	4	2	1	0	2	0	0	14	0	3	4	0	0	0	0	0	30	1	27	121	80	37	12.33333333	0	0	0	45
37	1	1	2	1	1	1	3	0	0	10	0	4	3	0	0	0	0	0	25	5	24	125	63	39	13	0	0	0	44.71428571
27	1	1	2	1	1	0	2	0	0	14	0	2	1	0	0	0	1	0	28	2	28	124	60	41	13.66666667	0	0	0	46.57142857
33	1	1	3	2	1	0	1	0	1	10	0	3	2	0	0	0	0	1	27	1	25	123	67	40	13.33333333	0	0	0	44.71428571
28	1	1	2	2	1	0	3	0	1	15	0	3	2	0	0	0	0	0	26	2	29	123	78	35	11.66666667	0	0	0	45.57142857
33	1	1	2	1	1	0	2	0	0	14	0	4	3	0	0	0	0	0	25	1	23	121	70	36	12	0	0	0	45.57142857
30	1	1	1	1	1	0	3	0	0	15	0	2	1	0	0	0	0	0	30	2	27	137	66	39	13	1	0	0	45.14285714
25	1	1	3	2	1	0	5	0	0	10		1	0				0			1	23	135	68	35	11.66666667	0	0	0	45.57142857
30	1	1	3	1	1	0	5	0	1	13		1	0				0			2	23	138	70	33	11	0	0	0	44.57142857
36	1	1	3	1	1	0	3	1	1	9	0	3	2	0	0	0	0	0	25	1	24	123	70	35	11.66666667	0	0	0	45.42857143
36	1	1	2	1	1	1	5	0	0	12	0	2	1	0	0	0	0	0	37	5	25	119	88	39	13	0	0	0	28.57142857
39	1	1	2	1	1	0	3	0	0	12	0	4	3	0	0	0	0	0	22	2	21	113	80	44	14.66666667	0	0	0	45.28571429
25	1	1	3	2	1	0	2	0	0	10	0	3	2	0	0	0	0	0	30	2	27	127	90	38	12.66666667	0	0	0	46
36	1	1	2	1	1	0	5	0	1	9	0	3	2	0	0	0	0	0	28	1	24	145	82	42	14	0	0	0	44.57142857
29	1	1	2	1	1	0	1	0	0	8	0	4	3	0	0	0	0	0	25	3	23	121	76	40	13.33333333	0	0	0	45.14285714
21	3	1	3	1	1	0	2	0	0	10	0	2	1	0	0	0	0	1	26	1	25	135	80	35	11.66666667	0	1	0	45.85714286
28	1	1	2	1	1	0	2	0	1	16	0	2	1	0	0	0	0	0	23	3	24	129	84	32	10.66666667	0	0	0	39.57142857
38	1	1	3	1	1	0	2	0	1	16	0	2	1	0	0	1	0	0	30	2	26	121	70	37	12.33333333	0	0	0	44.85714286
32	1	1	2	1	1	0	2	0	1	15	0	4	3	0	0	0	0	0	26	1	24	121	90	31	10.33333333	0	0	0	43.14285714
25	1	1	2	1	1	0	3	0	1	14	0	3	1	0	0	1	0	0	21	3	23	145	76	42	14	0	0	0	44.71428571
27	1	1	2	2	1	0	5	0	1	10	0	4	3	0	0	0	0	0	30	2	23	119	78	33	11	0	0	0	45.85714286
37	1	1	2	1	1	0	3	0	0	15	0	3	2	0	0	0	0	1	27	1	25	113	80	35	11.66666667	0	0	0	46.57142857
31	1	4	3	1	1	0	5	0	0	12	0	2	1	0	0	0	0	0	30	2	25	136	74	36	12	1	0	0	44.42857143
26	1	1	1	1	1	0	5	0	0	15	0	2	1	0	0	0	0	1	23	1	23	134	73	41	13.66666667	0	0	0	45
38	1	1	2	2	1	0	5	0	0	10	0	3	2	0	0	0	0	0	25	1	21	132	76	42	14	0	0	0	47.57142857
41	1	1	1	4	1	0	5	0	1	15	0	5	3	0	0	0	0	0	30	2	22	132	80	43	14.33333333	0	0	0	45.71428571
26	1	1	3	1	1	1	2	0	0	15	0	3	2	0	0	0	0	0	27	3	24	121	80	35	11.66666667	0	0	0	45.42857143
22	1	1	1	4	1	0	4	0	0	9	0	2	1	0	0	0	0	0	27	1	25	125	76	36	12	0	0	0	44.57142857
25	1	1	3	1	1	0	5	0	0	15	0	2	1	1	0	0	0	0	30	2	24	132	73	39	13	0	0	0	45.28571429
37	1	1	2	1	1	0	5	0	0	10	0	4	3	0	0	0	0	0	26	2	23	121	80	41	13.66666667	0	0	0	45.42857143
36	2	1	2	1	1	0	2	0	1	14		1	0				0			1	25	136	80	42	14	0	0	0	45.85714286
38	1	1	2	2	1	1	5	0	0	15	0	2	1	0	0	0	0	0	25	2	23	128	60	33	11	0	1	0	45.85714286
26	1	1	4	2	1	0	3	0	1	10	0	2	1	0	0	0	0	0	29	2	26	134	70	35	11.66666667	0	0	0	45.57142857
22	1	1	3	1	1	0	5	0	0	16	0	3	2	0	0	0	0	0	20	2	24	125	80	39	13	0	0	0	45.85714286
28	1	1	4	2	1	0	2	1	1	15	0	2	1	0	0	0	0	0	23	1	23	121	80	42	14	0	0	0	44.85714286
25	1	1	2	1	1	0	3	1	1	14	0	3	2	0	0	0	0	0	27	2	25	136	78	32	10.66666667	0	0	0	45
41	1	1	3	1	1	0	2	0	0	16	0	4	3	0	0	0	0	0	22	1	22	129	76	35	11.66666667	0	0	0	45.57142857
34	1	1	3	3	1	0	2	0	1	15		1	0				0			3	24	125	74	36	12	0	0	0	46
26	1	1	2	2	1	0	4	0	1	15	0	3	2	0	0	0	1	1	30	1	23	128	70	38	12.66666667	0	0	0	44.85714286
31	1	1	1	4	1	0	5	0	0	10	0	3	2	0	0	0	0	0	26	2	24	121	80	40	13.33333333	0	0	0	44.28571429
28	1	1	3	1	1	0	3	0	1	14	0	4	3	0	0	0	0	0	30	1	25	129	80	40	13.33333333	0	0	0	45.85714286
27	1	1	2	4	1	0	4	0	0	15	0	2	1	0	0	0	0	0	20	3	27	120	84	37	12.33333333	0	0	0	44.71428571
27	1	1	2	1	1	1	4	0	1	15	0	2	1	0	0	0	0	0	26	5	23	130	80	39	13	0	0	0	44.71428571
40	1	1	4	2	1	0	2	0	1	9	0	4	3	0	0	0	0	1	27	1	22	125	77	35	11.66666667	0	0	0	45.28571429
25	1	1	4	2	1	0	4	0	0	10	0	2	1	0	0	0	0	0	30	2	24	129	80	37	12.33333333	0	0	0	45.71428571
31	1	1	1	2	1	0	3	0	0	12		1	0				0			1	25	130	80	33	11	1	0	0	45.28571429
35	1	1	1	1	1	0	2	0	1	12	0	3	2	0	0	0	0	0	17	2	22	125	75	30	10	0	0	0	45.85714286
33	1	1	1	3	1	0	5	0	1	16	0	3	2	0	0	0	0	0	19	1	24	125	85	36	12	0	0	0	45.28571429
32	1	1	3	4	1	0	4	0	1	14	0	3	2	0	0	0	0	0	27	2	25	127	80	40	13.33333333	0	0	0	45.71428571
31	1	1	2	1	1	0	4	0	1	9	0	4	3	0	0	0	0	0	28	1	26	131	80	37	12.33333333	0	0	0	45
29	1	1	2	4	1	0	2	0	1	10	0	3	2	0	0	0	0	0	20	2	23	131	70	39	13	0	0	0	45.71428571
26	1	1	3	1	1	0	5	0	0	15	0	3	2	0	0	0	0	0	20	1	25	132	90	40	13.33333333	0	0	0	44.85714286
37	1	1	3	2	1	0	2	0	0	17	0	3	2	0	0	0	0	0	25	2	26	142	80	39	13	0	0	0	45.14285714
30	1	1	1	4	1	1	5	1	0	14	0	4	3	0	0	0	0	0	26	5	27	121	75	36	12	0	0	0	45
27	1	1	4	1	1	1	4	0	1	13	0	2	1	0	0	0	1	1	22	3	26	123	85	36	12	0	0	0	44.57142857
37	1	2	4	1	1	1	3	0	0	18	0	3	1	0	1	0	0	0	25	3	23	135	80	40	13.33333333	0	0	0	45.14285714
29	1	1	4	2	1	1	3	0	0	12	0	3	1	0	0	1	0	0	26	3	25	128	80	43	14.33333333	1	0	0	44.57
36	1	1	3	1	1	0	4	0	0	10	0	2	1	0	0	0	0	0	28	2	24	127	85	43	14.33333333	0	0	0	45.85714286
24	1	1	1	1	1	1	4	0	0	16	0	3	2	0	0	0	0	0	27	5	23	135	85	32	10.66666667	0	0	0	45.71428571
32	1	1	1	4	1	1	2	0	1	15	0	4	3	0	0	0	0	0	26	3	25	131	85	38	12.66666667	0	0	0	44.71428571
29	1	1	2	4	1	1	3	1	0	12	0	3	2	0	0	0	0	0	30	3	24	132	80	42	14	0	1	0	44.71428571
27	1	1	4	2	1	0	4	0	1	16	0	3	1	0	1	0	0	0	32	2	25	131	85	33	11	0	0	0	45.14285714
25	1	1	2	1	1	1	4	0	0	11	0	4	3	0	0	0	0	0	22	2	25	135	80	43	14.33333333	0	0	0	45.85714286
30	1	1	2	1	1	1	5	0	1	12	0	4	3	0	0	0	1	0	21	3	24	131	80	43	14.33333333	1	0	0	45.71428571
27	1	1	1	4	1	1	4	0	0	12	0	3	2	0	0	0	0	0	20	2	26	131	75	40	13.33333333	0	1	0	45.86
30	1	1	2	2	1	1	4	0	1	10	0	2	1	0	0	0	0	0	23	5	24	127	80	31	10.33333333	0	0	0	45.71428571
30	1	1	2	2	1	1	3	0	0	18	0	4	3	0	0	0	0	0	27	3	27	121	70	38	12.66666667	0	1	0	44.85714286
25	1	1	1	4	1	1	4	0	1	12	0	3	2	0	0	0	0	0	17	3	24	125	70	40	13.33333333	0	1	0	45.28571429
36	1	1	1	2	1	0	4	0	0	16	0	3	2	0	0	0	0	0	27	1	23	126	60	40	13.33333333	0	0	0	44.57142857
25	1	1	1	1	1	0	4	0	1	16	0	3	2	0	0	0	0	0	28	5	25	121	70	41	13.66666667	0	0	0	45.85714286
27	2	1	3	1	2	0	4	0	1	20	0	2	1	0	0	0	0	0	26	2	27	126	60	37	12.33333333	1	0	0	43
41	1	1	3	2	1	0	2	0	1	8	0	2	1	0	0	0	0	0	28	1	25	124	65	32	10.66666667	0	0	0	45.71428571
24	1	1	4	2	1	0	3	0	1	20		1	0				0			1	24	121	75	31	10.33333333	0	0	0	45.28571429
38	1	1	2	1	1	0	2	0	1	13	0	2	1	0	0	0	1	0	27	2	25	123	75	40	13.33333333	0	0	0	45.85714286
36	1	1	4	1	1	0	5	0	1	20	0	2	1	1	0	0	0	0	30	5	21	138	76	35	11.66666667	0	0	0	45.57142857
32	1	1	1	4	1	0	2	0	1	20	0	2	1	0	0	0	0	0	25	1	24	131	80	37	12.33333333	0	0	0	44.85714286
29	1	1	4	1	1	1	5	1	1	17	0	5	4	0	0	0	0	0	27	2	23	131	75	33	11	0	0	0	44.57142857
27	1	1	1	1	1	0	3	0	0	8	0	3	2	0	0	0	0	0	35	3	24	125	80	37	12.33333333	0	1	0	45.85714286
33	1	1	4	1	1	0	4	0	1	20	0	2	1	0	0	0	1	0	20	1	25	138	72	39	13	0	0	0	45
37	1	1	3	1	1	0	3	0	0	20	0	3	2	0	0	0	0	0	26	5	20	127	80	40	13.33333333	0	0	0	41.57142857
25	1	1	2	1	1	0	4	0	1	9	0	2	1	0	0	0	0	0	22	1	26	127	92	32	10.66666667	0	0	0	45.71428571
29	1	1	2	3	1	0	3	0	1	16		1	0				0			3	25	145	80	37	12.33333333	0	0	0	45.28571429
31	1	1	3	1	1	0	3	0	0	20		1	0				0			1	27	120	78	33	11	0	0	0	44.71428571
25	1	1	2	3	1	0	4	0	0	20	0	3	1	0	0	1	0	0	32	2	24	125	70	31	10.33333333	0	1	0	44.85714286
39	1	1	3	1	1	0	3	0	0	15	0	4	3	0	0	0	0	0	30	1	23	134	80	32	10.66666667	0	0	0	45.42857143
36	1	1	4	2	1	0	3	0	1	8	0	4	3	0	0	0	0	0	27	2	25	136	76	37	12.33333333	0	0	0	44.57142857
39	1	1	1	1	1	0	4	0	0	20	0	3	2	0	0	0	0	0	28	2	23	128	72	39	13	0	0	0	45.28571429
41	1	1	2	1	1	0	5	0	0	20	0	3	1	1	0	0	0	0	28	1	24	129	82	40	13.33333333	1	0	0	45.85714286
29	1	1	1	1	1	1	5	1	0	16	0	5	4	0	0	0	0	0	27	5	23	129	80	43	14.33333333	0	0	0	45.85714286
22	1	1	1	2	1	0	4	1	0	13	0	3	2	0	0	0	0	0	28	2	24	125	70	36	12	0	0	0	44.85714286
28	1	1	1	4	1	0	4	0	1	17	0	2	1	0	0	0	0	0	22	1	25	129	75	37	12.33333333	0	0	0	45.14285714
24	1	1	1	3	1	0	3	0	0	16	0	2	1	0	0	0	0	0	23	1	26	125	85	44	14.66666667	0	0	0	45
25	1	1	4	1	1	0	5	0	0	10	0	2	1	0	0	0	1	1	27	2	23	134	80	35	11.66666667	0	0	0	45.28571429
28	1	1	1	4	1	0	3	0	0	16	0	4	3	0	0	0	0	1	26	2	25	125	80	40	13.33333333	0	1	0	45.57142857
28	1	1	2	1	1	0	3	0	1	19	0	3	2	0	0	0	0	1	28	4	27	127	80	33	11	0	1	0	45.85714286
31	3	1	2	2	1	0	1	0	0	17	0	4	3	0	0	0	0	1	26	2	24	124	70	38	12.66666667	0	0	0	45
28	1	1	3	1	1	0	2	0	1	13	0	3	2	0	0	0	0	0	28	2	23	123	75	40	13.33333333	0	0	0	45.42857143
32	1	1	4	2	1	0	3	0	0	16	0	4	3	0	0	0	0	0	25	2	21	125	80	40	13.33333333	0	0	0	44.71428571
28	1	1	2	4	1	0	5	0	1	11	0	2	1	0	0	0	0	0	30	3	22	127	70	41	13.66666667	0	0	0	45.57142857
36	2	1	3	2	1	0	5	0	1	12	0	4	3	0	0	0	0	0	32	3	25	124	75	41	13.66666667	0	0	0	44.71428571
32	1	1	2	2	1	0	1	0	1	8	0	3	2	0	0	0	0	0	27	2	27	125	76	35	11.66666667	0	0	0	45.71428571
25	1	1	2	2	1	0	4	0	0	10	0	2	1	0	0	0	0	0	29	3	23	126	70	37	12.33333333	0	0	0	44.85714286
30	1	1	2	1	1	0	5	0	0	12		1	0				0			2	24	128	80	40	13.33333333	0	0	0	45.28571429
31	3	1	3	2	1	0	4	0	1	12		1	0				0			2	25	129	75	35	11.66666667	0	0	0	44.85714286
27	1	1	2	1	1	0	4	0	0	16	0	3	2	0	0	0	0	0	27	8	26	123	80	36	12	0	0	0	45.14285714
34	1	1	2	4	1	0	1	0	1	16	0	2	1	0	0	0	0	0	29	3	26	125	75	33	11	0	0	0	45.42857143
22	1	1	1	2	2	0	5	0	0	18	0	2	1	0	0	0	0	0	28	2	25	127	70	32	10.66666667	0	0	0	44.57142857
31	1	1	3	1	1	0	3	0	1	9		1	0				0			3	21	128	80	30	10	0	0	0	44.85714286
32	3	1	3	1	1	0	2	0	0	8		1	0				0			2	25	127	75	39	13	0	0	0	45.28571429
31	1	1	2	1	1	0	4	0	1	16		1	0				0			2	26	123	80	34	11.33333333	0	0	0	45.85714286
31	1	1	3	1	1	0	1	0	1	15	0	2	1	0	0	0	0	0	26	2	27	127	75	35	11.66666667	0	0	0	44.57142857
30	1	1	3	1	1	1	2	0	1	16	0	4	3	0	0	0	0	0	29	2	25	127	80	44	14.66666667	1	0	0	44.57142857
28	2	1	3	1	1	0	1	0	1	17		1	0				0			5	26	131	95	42	14	1	0	0	44.71428571
24	1	1	2	1	1	1	4	0	1	12	0	3	2	0	0	0	0	0	28	2	27	140	80	38	12.66666667	1	1	0	44.57142857
30	1	1	3	1	2	1	4	0	1	11		0	0				0			2	23	128	80	33	11	1	0	0	45.71428571
28	1	1	4	1	1	0	4	0	0	15	0	2	2	0	0	0	1	0	23	5	24	124	90	40	13.33333333	0	1	0	44.85714286
27	1	1	2	1	1	0	2	0	1	16	0	4	3	0	0	0	0	0	26	4	25	144	80	38	12.66666667	1	1	0	45.57142857
24	1	1	2	1	1	0	5	0	1	16		1	0				0			1	23	127	80	31	10.33333333	1	0	0	44.71428571
30	1	1	3	1	1	0	4	0	0	20		1	0				0			2	27	123	75	32	10.66666667	1	0	0	45
34	1	1	3	1	1	0	5	0	0	12	0	4	3	0	0	0	0	0	20	1	25	123	70	35	11.66666667	1	1	0	44.71428571
30	1	1	1	1	1	0	1	0	1	20	0	3	2	0	0	0	0	0	23	1	24	114	75	39	13	0	0	0	45.71428571
37	1	1	2	1	1	0	5	0	0	20	0	3	2	0	0	0	0	0	27	2	25	127	80	40	13.33333333	0	0	0	45.85714286
25	1	1	2	3	1	0	2	0	0	16		1	0				0			1	24	121	80	38	12.66666667	0	0	0	45.14285714
30	1	1	2	1	1	1	5	0	0	18		1	0				0			3	23	126	75	39	13	1	0	0	45.57142857
36	1	1	1	1	1	0	5	0	0	16	0	3	2	0	0	0	0	0	28	2	26	134	80	32	10.66666667	0	0	0	44.57142857
23	1	1	3	1	1	0	3	0	1	20	0	2	1	0	0	0	0	0	27	1	25	127	80	43	14.33333333	0	1	0	45.28571429
26	1	1	2	1	1	1	2	0	1	16	0	3	2	0	0	0	0	0	27	2	23	129	75	41	13.66666667	0	0	0	46
39	1	1	2	2	1	1	3	0	1	17	0	3	2	0	0	0	0	0	30	4	24	123	80	37	12.33333333	0	0	0	45.71428571
25	1	1	3	3	1	0	3	0	1	17	0	2	1	0	0	0	0	0	27	3	27	120	80	39	13	1	0	0	45.14285714
22	2	1	3	1	1	1	5	0	0	18	0	2	1	0	0	0	0	0	28	5	26	127	75	39	13	0	0	0	45.85714286
25	1	1	2	3	1	0	3	0	1	20		1	0				0			1	24	125	70	37	12.33333333	0	0	0	44.57142857
27	1	1	3	3	1	0	4	0	0	17		1	0				0			2	24	129	80	32	10.66666667	0	0	0	44.14285714
36	1	1	2	2	1	0	2	0	1	16		1	0				0			2	25	121	83	30	10	0	0	0	45.71428571
30	1	1	3	1	3	0	2	0	1	17		1	0				0			1	26	139	85	36	12	0	0	0	45.57142857
37	1	1	4	2	1	0	2	0	1	12		1	0				0			2	25	127	71	33	11	0	0	0	45.28571429
23	1	1	3	1	1	0	2	0	0	20	0	2	1	0	0	0	0	0	28	1	26	130	75	31	10.33333333	1	1	0	45.57142857
26	1	1	2	2	1	1	4	0	0	19	0	2	1	0	0	0	0	0	15	2	24	132	75	35	11.66666667	0	0	0	45.71428571
21	2	1	1	1	1	0	5	0	1	9		1	0				0			2	27	123	90	40	13.33333333	1	0	0	45.42857143
22	1	1	1	1	1	1	3	0	1	14	0	3	2	0	0	0	0	0	28	3	26	144	67	35	11.66666667	0	0	0	45.14285714
24	1	1	1	1	1	0	1	0	0	12	0	3	2	0	0	0	0	0	26	1	23	129	80	40	13.33333333	0	1	0	45
27	1	1	1	1	1	0	1	0	1	11	0	3	2	0	0	0	0	0	21	1	25	127	80	32	10.66666667	0	1	0	45.85714286
27	1	1	2	3	1	0	1	0	1	15	0	5	4	0	0	0	0	0	26	3	24	126	80	40	13.33333333	0	1	0	44.71428571
23	2	1	2	1	1	0	4	0	1	20	0	3	2	0	0	0	0	0	27	2	23	130	92	33	11	0	0	0	45.85714286
38	1	1	2	2	1	0	2	0	1	14		1	0				0			1	24	142	85	43	14.33333333	0	0	0	45.71428571
30	1	1	1	1	1	0	2	0	1	20	0	4	3	0	0	0	0	0	27	2	25	135	85	35	11.66666667	0	0	0	45.42857143
37	1	1	1	1	1	0	4	0	1	16		1	0				0			1	21	137	80	37	12.33333333	0	0	0	45
39	1	1	2	4	1	0	1	0	0	20		1	0				0			2	25	121	80	35	11.66666667	0	0	0	45.14285714
41	1	1	1	1	1	0	3	0	1	9	0	3	2	0	0	0	0	0	26	1	24	134	70	36	12	0	0	0	45.57142857
37	1	1	3	1	1	0	5	0	0	12	0	4	3	0	0	0	0	0	27	2	22	131	70	36	12	0	1	0	45
40	1	1	3	1	1	0	4	0	1	13		1	0				0			1	26	127	85	38	12.66666667	0	0	0	45.28571429
38	1	1	2	4	1	0	3	0	1	20	0	4	3	0	0	0	0	0	30	5	21	128	73	37	12.33333333	0	0	0	45.71428571
26	2	1	3	2	1	0	1	0	1	11		1	0				0			1	25	128	78	40	13.33333333	0	0	0	45.57142857
24	1	1	2	1	1	0	1	0	1	11	0	3	2	0	0	0	0	0	27	2	26	123	79	39	13	0	0	0	46.28571429
27	1	1	3	2	1	0	3	0	1	17	0	2	1	0	0	0	0	0	25	1	23	127	70	40	13.33333333	0	0	0	46.28571429
32	1	1	2	1	1	0	3	0	1	9	0	2	1	0	0	0	0	0	30	2	24	121	80	42	14	0	0	0	21.85714286
27	1	1	2	1	1	0	1	0	1	12	0	3	2	0	0	0	0	0	27	2	24	126	76	32	10.66666667	0	0	0	46.86
27	1	1	2	1	1	0	1	0	0	20		1	0				0		32	1	23	121	80	35	11.66666667	0	0	0	45.85714286
37	1	1	4	1	1	1	2	0	1	10	0	4	3	0	0	0	0	0	21	5	25	120	75	42	14	0	0	0	45
36	1	1	3	1	1	0	5	0	1	16	0	4	3	0	0	0	0	0	28	2	22	124	80	36	12	0	0	0	45.14
25	2	1	3	1	2	0	3	0	1	18	0	3	2	0	0	0	0	0	25	5	26	127	75	37	12.33333333	0	0	0	45.28571429
37	1	1	2	1	1	0	2	0	0	12		1	0				0			2	24	129	79	39	13	0	0	0	46
39	1	3	1	1	1	0	1	0	1	11	0	4	3	0	0	0	0	0	26	1	25	123	79	41	13.66666667	0	0	0	45.28571429
32	1	1	2	4	3	0	5	0	0	8	0	2	1	0	0	0	0	0	20	2	26	128	80	31	10.33333333	0	0	0	45.42857143
30	1	1	3	3	1	0	3	0	0	12	0	2	1	0	0	0	0	0	17	1	24	131	87	39	13	0	0	0	45.85714286
25	1	1	1	1	1	0	3	0	0	10	0	3	2	0	0	0	0	0	22	1	25	128	85	35	11.66666667	0	0	0	45.57142857
27	1	1	2	4	1	1	5	0	1	11	0	2	1	0	0	0	0	0	21	3	23	135	80	39	13	0	0	0	27.57
25	1	1	1	4	1	0	1	1	0	18	0	2	1	0	0	0	0	0	32	1	26	121	75	42	14	0	0	0	45.71428571
36	1	1	3	3	1	0	3	0	1	18	0	3	2	0	0	0	0	0	27	2	21	126	80	35	11.66666667	0	0	0	45.85714286
38	1	1	2	4	1	0	3	0	1	12	0	3	2	0	0	0	0	0	23	3	24	126	80	30	10	0	0	0	45.57142857
26	1	1	3	3	1	1	4	0	1	18	0	2	1	0	0	0	0	0	26	3	25	125	80	35	11.66666667	0	0	0	44.85714286
30	1	1	3	2	1	0	5	0	1	20	0	4	3	0	0	0	0	0	20	1	22	131	75	36	12	0	0	0	44.85714286
30	1	1	2	2	1	0	5	0	1	12	0	3	2	0	0	0	0	0	22	1	24	131	75	32	10.66666667	0	0	0	45.57142857
38	1	1	3	2	1	0	3	0	0	20	0	3	2	0	0	0	0	0	28	2	21	116	80	31	10.33333333	0	0	0	45.71428571
36	1	1	3	1	1	1	3	0	1	12	0	4	3	0	0	0	0	0	25	2	23	126	85	39	13	0	0	0	45.57142857
25	1	1	1	1	1	0	3	0	0	15	0	3	2	0	0	0	0	0	25	1	24	129	75	38	12.66666667	0	0	0	44.85714286
28	1	1	3	2	1	0	3	0	1	20	0	2	1	0	0	0	0	0	19	3	25	132	85	35	11.66666667	0	0	0	45.71428571
25	1	1	3	4	1	0	5	1	0	20	0	2	1	0	0	0	0	0	27	2	24	131	85	37	12.33333333	0	0	0	45.85714286
37	1	1	2	1	1	0	2	0	1	12	1	3	3	0	0	0	0	0	27	5	24	126	80	38	12.66666667	0	0	0	45
25	1	1	3	1	1	0	1	0	1	10	0	2	1	0	0	0	0	0	25	1	26	128	85	37	12.33333333	0	0	0	45.28571429
24	1	1	2	2	1	0	4	0	0	20	0	2	1	0	0	0	0	0	23	2	23	134	75	39	13	1	0	0	44.71428571
37	1	1	2	1	1	0	3	0	1	12		1	0				0			5	25	127	90	35	11.66666667	0	0	0	45.71428571
36	1	1	2	3	1	0	5	0	1	18	0	3	2	0	0	0	0	0	25	5	23	145	84	36	12	0	0	0	44.57142857
37	1	1	4	3	1	0	3	0	1	8	0	4	3	0	0	0	0	0	26	5	25	131	80	37	12.33333333	0	0	0	45.71428571
41	1	1	3	4	1	0	1	0	0	12	0	3	2	0	0	0	0	0	23	1	24	126	85	39	13	1	0	0	45
36	1	1	2	3	1	0	2	0	0	9	0	3	2	0	0	0	0	0	30	2	25	131	80	37	12.33333333	0	0	0	45.71428571
25	1	1	3	1	1	0	3	0	0	10	1	2	1	0	0	0	0	0	22	1	23	134	75	41	13.66666667	0	0	0	45.85714286
27	1	1	2	1	1	1	5	0	1	11	0	3	2	0	0	0	0	0	21	3	24	126	80	39	13	0	0	0	45.85714286
25	1	1	2	1	1	0	3	0	0	18	0	2	1	0	0	0	0	0	27	2	26	126	80	37	12.33333333	0	0	0	44.85714286
25	1	1	2	1	1	1	1	0	1	11	0	3	2	0	0	0	0	0	28	3	25	123	75	39	13	0	0	0	44.71428571
36	2	1	2	1	1	1	1	0	0	12	0	5	4	0	0	0	0	0	15	2	25	121	90	37	12.33333333	1	0	0	45.85714286
37	1	1	3	1	1	1	5	0	1	12	0	3	2	0	0	0	0	0	20	5	21	143	85	31	10.33333333	1	0	0	44.71428571
34	3	1	3	1	1	0	2	0	0	20	0	4	3	0	0	0	0	0	28	4	27	142	80	35	11.66666667	0	0	0	45.14285714
35	1	1	1	1	1	0	4	0	0	14	0	4	3	0	0	0	0	0	30	3	23	137	78	40	13.33333333	0	0	0	45.57142857
32	1	1	3	3	1	0	4	0	0	18	0	4	3	0	0	0	0	0	27	2	24	129	70	35	11.66666667	0	0	0	45.28571429
34	1	1	3	3	1	0	4	1	0	20	0	4	3	0	0	0	0	0	20	3	26	124	80	37	12.33333333	0	0	0	45.85714286
26	1	1	1	2	1	1	3	0	0	12	0	3	2	0	0	0	0	0	26	2	23	126	73	43	14.33333333	1	0	0	45.28571429
32	1	1	2	1	1	0	3	0	0	17	0	3	2	0	0	0	0	1	25	2	24	132	80	40	13.33333333	0	0	0	44.57142857
28	1	1	1	1	2	0	3	0	0	16	0	2	1	0	0	0	0	0	21	5	22	127	80	39	13	0	0	0	45.28571429
30	1	1	3	1	1	0	5	0	0	8	0	3	2	0	0	0	0	0	24	2	26	121	75	43	14.33333333	0	0	0	44.57142857
25	1	1	2	2	2	0	3	0	1	12	0	3	2	0	0	0	0	0	22	3	26	138	85	37	12.33333333	0	0	0	45
27	1	1	3	2	1	0	1	0	0	16	0	4	3	0	0	0	0	0	25	1	23	114	70	41	13.66666667	0	0	0	45.71428571
25	2	3	3	1	1	0	2	0	0	17	0	3	2	0	0	0	0	1	25	2	29	126	80	37	12.33333333	0	0	0	45.57142857
30	1	1	2	2	1	0	1	0	1	14	0	3	2	0	0	0	0	0	21	2	25	125	80	39	13	0	0	0	44.85714286
25	1	1	2	1	1	0	4	0	0	15		1	0				0			2	27	122	80	37	12.33333333	0	0	0	45.85714286
27	1	1	3	1	1	0	1	0	0	15	0	3	2	0	0	0	0	0	25	2	29	127	78	40	13.33333333	0	0	0	45.14285714
28	1	1	3	2	1	0	1	0	0	8	0	3	2	0	0	0	0	0	25	2	24	129	80	39	13	0	0	0	39.42857143
27	1	1	3	2	1	0	1	0	0	16	0	4	3	0	0	0	0	0	25	3	26	132	82	38	12.66666667	0	0	0	45
27	3	1	2	2	1	0	1	0	0	16		1	0				0			3	24	121	80	40	13.33333333	0	0	0	46
28	1	1	4	2	1	0	5	0	0	8	0	3	2	0	0	0	1	0	25	3	27	132	70	37	12.33333333	0	0	0	44.57142857
30	1	1	2	1	1	0	1	0	0	11	0	3	2	0	0	0	0	0	24	3	29	131	82	34	11.33333333	0	0	0	44.85714286
25	1	1	3	1	1	0	1	0	0	12	0	4	3	0	0	0	0	0	25	1	24	123	80	35	11.66666667	0	0	0	45.71428571
27	1	1	2	1	1	0	1	0	0	17	0	3	2	0	0	0	0	0	15	4	24	124	80	34	11.33333333	0	0	0	44
30	1	1	2	2	1	0	1	0	1	12		1	0				0			2	25	121	80	40	13.33333333	0	0	0	45.57142857
26	1	1	2	1	1	0	5	0	0	12	0	2	1	0	0	0	0	0	23	2	25	128	85	38	12.66666667	0	0	0	44.85714286
26	1	1	3	2	1	0	2	0	0	17	0	4	3	0	0	0	0	0	25	3	29	124	80	37	12.33333333	0	0	0	45.42857143
30	3	1	3	2	1	0	2	0	0	18	0	4	3	0	0	0	0	0	24	3	24	127	85	42	14	0	0	0	45.57142857
26	1	1	3	3	1	0	1	0	0	12	0	2	1	0	0	0	0	0	27	3	25	128	80	43	14.33333333	0	0	0	44.85714286
27	1	1	2	2	1	0	4	0	1	8	0	3	2	0	0	1	0	1	26	2	26	130	80	36	12	0	0	0	45
26	1	1	2	4	1	1	1	0	0	9	0	4	3	0	0	0	0	0	24	2	23	132	75	37	12.33333333	0	0	0	45.28571429
24	1	1	1	1	1	0	2	0	1	12	0	4	3	0	0	0	0	0	22	3	25	121	80	39	13	0	0	0	45.71428571
27	1	1	3	2	1	0	2	0	0	13	0	3	2	0	0	0	0	0	25	2	28	126	75	44	14.66666667	0	0	0	45
30	1	1	3	2	1	0	1	0	0	17	0	4	3	0	0	0	0	1	27	3	24	137	85	42	14	0	0	0	45.57142857
27	1	1	2	1	1	0	1	0	0	18	0	3	2	0	0	0	0	0	20	4	25	132	75	42	14	0	0	0	44.71428571
25	1	1	2	2	1	0	2	0	0	18	0	2	1	0	0	0	0	0	25	3	26	121	80	42	14	0	0	0	45.57142857
30	1	1	2	1	1	0	1	0	0	12	0	3	2	0	0	0	0	0	24	2	27	132	80	43	14.33333333	0	0	0	44.85714286
25	1	1	2	1	1	0	5	0	0	17		1	0				0			2	24	125	70	37	12.33333333	0	0	0	45.14285714
25	1	1	3	2	1	0	1	0	0	8		1	0				0			2	25	143	92	38	12.66666667	0	0	0	45
27	1	1	3	1	1	0	1	0	1	16	0	3	2	0	0	0	0	0	27	2	26	130	80	40	13.33333333	0	0	0	44.71428571
25	1	1	3	2	1	0	3	0	1	16	0	3	2	0	0	0	0	0	25	3	27	134	82	42	14	1	0	0	45.85714286
28	2	1	2	2	1	0	4	0	1	17		1	0				0			2	24	131	80	35	11.66666667	0	0	0	45.28571429
26	2	3	2	3	1	0	1	0	0	19	0	3	1	0	0	1	0	0	23	2	23	132	75	38	12.66666667	0	0	0	45.57142857
30	1	1	2	2	1	0	5	0	1	12	0	4	3	0	0	0	0	1	23	3	25	127	80	36	12	0	0	0	45.14285714
27	1	1	2	2	1	0	4	0	1	13	0	3	2	0	0	0	0	1	25	2	28	138	85	37	12.33333333	0	0	0	46.28571429
30	1	1	2	2	1	0	5	0	1	17	0	3	2	0	0	0	1	1	25	3	25	121	80	42	14	0	0	0	45.85714286
27	1	1	3	2	1	0	2	0	0	8	0	4	3	0	0	0	0	1	25	2	27	124	80	43	14.33333333	0	0	0	45.57142857
33	1	1	2	1	1	0	2	0	1	17	0	3	2	0	0	0	0	0	25	2	25	136	85	45	15	0	0	0	44.42857143
29	1	1	2	1	1	0	2	0	1	16	0	3	2	0	0	0	0	0	17	5	28	138	83	40	13.33333333	0	0	0	45.14285714
27	1	1	3	1	1	0	5	0	1	14	0	4	3	0	0	0	0	0	25	2	25	139	83	39	13	0	0	0	45.71428571
28	1	1	4	1	1	0	4	0	0	8	0	4	3	0	0	0	0	1	24	2	24	141	70	37	12.33333333	0	0	0	45.57142857
25	1	1	3	1	1	0	3	0	1	17	0	2	1	0	0	0	0	0	24	5	26	132	82	34	11.33333333	0	0	0	45.85714286
26	1	1	3	1	1	0	2	0	1	13		1	0				0			5	27	125	70	34	11.33333333	0	0	0	44.85714286
30	1	1	2	2	1	0	3	0	0	12	0	3	2	0	0	0	0	0	25	4	24	138	83	41	13.66666667	0	0	0	45.85714286
25	1	1	2	1	1	0	3	0	0	13	0	3	2	0	0	0	0	0	24	2	27	136	85	35	11.66666667	0	0	0	44.85714286
24	2	1	3	2	1	0	4	0	0	11	0	3	2	0	0	0	0	0	25	8	26	132	80	37	12.33333333	0	0	0	45.57142857
26	1	1	3	2	1	0	4	0	0	16	0	3	2	0	0	0	0	0	21	3	25	128	80	34	11.33333333	0	0	0	44.85714286
30	1	1	2	1	1	0	5	0	0	20	0	3	2	0	0	0	0	0	27	5	28	133	83	35	11.66666667	0	0	0	45.57142857
33	1	1	2	1	1	0	4	0	0	12	0	5	4	0	0	0	0	0	22	5	25	132	82	43	14.33333333	0	0	0	44.57142857
26	1	1	3	1	1	0	5	0	0	12	0	2	1	0	0	0	0	0	24	2	25	126	80	20	6.67	0	0	0	45.85714286
25	1	1	2	1	1	0	4	0	0	14		1	0				0			5	29	127	80	35	11.66666667	0	0	0	45.57142857
30	1	1	3	2	1	0	5	0	0	17		1	0				0			3	26	136	85	36	12	0	0	0	45.42857143
32	1	1	1	1	1	0	2	0	1	16	0	4	2	0	0	1	0	1	25	3	27	132	80	37	12.33333333	0	0	0	44.57142857
25	1	1	3	2	1	0	4	0	1	10	0	3	2	0	0	0	0	0	21	2	26	129	80	38	12.66666667	0	0	0	46
30	1	1	1	1	1	0	4	0	1	16	0	3	2	0	0	0	0	0	25	2	29	121	80	34	11.33333333	0	0	0	45.85714286
25	1	1	3	2	1	0	4	0	1	14	0	3	2	0	0	0	0	0	23	5	25	126	81	37	12.33333333	0	0	0	44.85714286
26	1	1	2	1	1	0	4	0	0	12		1	0				0			2	27	150	92	36	12	0	0	0	46
30	3	1	3	4	1	1	5	1	0	16	0	4	3	0	0	0	0	0	18	5	23	124	80	37	12.33333333	0	0	0	45.57142857
31	1	1	3	2	1	0	1	0	0	17	0	4	3	0	0	0	0	0	25	1	26	137	85	39	13	0	0	0	44.71428571
26	1	1	1	1	1	0	4	0	0	8	0	3	2	0	0	0	0	0	25	4	25	146	92	34	11.33333333	0	0	0	46
32	1	1	2	2	1	0	4	0	0	12	0	3	2	0	0	0	0	0	26	2	27	132	70	40	13.33333333	0	0	0	45.28571429
26	1	1	3	1	1	0	4	0	0	13	0	3	2	0	1	0	0	1	25	5	24	123	80	39	13	0	0	0	45.57142857
27	1	1	2	1	1	0	1	0	0	17		1	0				0			3	29	128	80	40	13.33333333	0	0	0	44.57142857
30	1	1	3	2	1	0	5	0	0	16	0	4	2	1	0	0	0	1	28	5	25	132	85	44	14.66666667	0	0	0	45.85714286
27	1	1	2	1	1	0	4	0	0	12	0	3	2	0	0	0	0	0	25	5	28	129	80	35	11.66666667	0	0	0	45.85714286
27	1	1	2	1	1	0	5	0	0	10	0	4	3	0	0	0	0	0	21	3	25	138	85	36	12	0	0	0	44.85714286
25	1	1	2	1	1	0	2	0	0	10	0	3	2	0	0	0	0	0	26	2	28	135	85	37	12.33333333	0	0	0	45.85714286
30	1	1	3	1	3	0	1	0	1	8	0	4	3	0	0	0	0	0	25	2	26	138	84	38	12.66666667	0	0	0	46
27	1	3	3	2	1	0	2	0	0	19		1	0				0			3	25	132	80	39	13	0	0	0	45.71428571
30	1	1	2	1	1	0	1	0	0	14	0	4	2	0	0	1	0	0	22	4	28	123	70	35	11.66666667	0	0	0	45.85714286
27	1	1	1	2	1	0	1	0	0	17		1	0				0			1	26	121	75	35	11.66666667	0	0	0	45.14285714
27	1	1	1	1	1	0	1	0	0	8	0	5	3	0	0	0	0	0	28	2	24	121	70	36	12	0	0	0	37.42857143
30	1	1	3	2	1	0	3	0	0	8	0	4	3	0	0	0	0	0	27	1	26	125	80	37	12.33333333	0	0	0	45.14285714
25	1	1	2	2	1	0	3	0	0	17	0	4	3	0	0	0	0	0	20	1	25	127	80	36	12	0	0	0	45.85714286
29	1	1	3	1	1	0	3	0	0	16	0	4	2	0	0	0	0	0	25	4	25	129	70	35	11.66666667	0	0	0	45
25	1	1	3	1	1	0	3	0	0	12		1	0				0			3	27	137	80	38	12.66666667	0	0	0	45.42857143
35	2	1	2	1	1	0	4	0	0	8	0	3	2	0	0	0	0	0	17	2	29	141	91	40	13.33333333	0	0	0	45.71428571
26	1	1	3	1	1	0	5	0	0	15	0	4	3	0	0	0	0	1	26	5	25	132	70	39	13	0	0	0	45
25	1	1	2	2	3	0	1	0	1	13	0	3	2	0	0	0	0	0	25	3	27	127	80	37	12.33333333	0	0	0	45.14285714
30	1	1	3	1	1	0	1	0	0	12	0	3	2	0	0	0	0	1	20	1	24	120	80	30	10	0	0	0	45.42857143
30	1	1	4	2	1	0	1	1	0	13	0	4	3	0	0	0	1	1	27	3	27	125	70	40	13.33333333	0	0	0	45.71428571
29	1	1	1	1	1	0	4	0	0	17		1	0				0			1	28	136	80	39	13	0	0	0	46
30	1	1	2	1	1	0	2	0	0	14	0	3	2	0	0	0	0	0	20	5	29	137	85	35	11.66666667	0	0	0	30.42857143
32	1	1	3	1	1	0	1	0	0	12	0	3	2	0	0	0	0	0	21	5	25	122	70	36	12	0	0	0	45.42857143
25	1	1	2	1	1	0	2	1	0	15	0	3	2	0	0	0	0	0	21	5	26	126	80	37	12.33333333	0	0	0	46
25	1	1	2	2	1	0	1	0	0	8	0	3	2	0	0	0	0	0	25	1	24	120	80	37	12.33333333	0	0	0	45.28571429
24	1	1	3	1	1	0	2	0	0	16	0	2	1	0	0	0	0	0	23	1	24	121	70	37	12.33333333	0	0	0	44.57142857
22	1	1	3	1	1	0	2	0	0	8	0	3	2	0	0	0	0	0	25	4	27	131	80	35	11.66666667	1	0	0	44.57142857
31	1	1	2	2	2	0	4	0	1	12		1	0				0			3	28	132	75	37	12.33333333	0	0	0	45.71428571
25	2	1	2	3	1	0	1	1	0	14		1	0				0			5	26	136	85	39	13	0	0	0	46.42857143
27	1	1	2	1	1	0	5	0	0	16	0	2	1	0	0	0	0	0	13	12	27	121	70	41	13.66666667	0	0	0	45.71428571
27	1	1	3	2	1	0	2	0	0	17	0	4	3	0	0	0	0	0	25	1	25	132	80	43	14.33333333	0	0	0	44.85714286
26	1	1	3	1	1	0	1	0	0	17		1	0				0			3	26	131	83	36	12	0	0	0	44.85714286
30	1	1	2	1	1	0	2	0	0	8	0	3	2	0	0	0	0	0	20	3	29	137	85	35	11.66666667	0	0	0	45.85714286
29	1	1	2	3	1	0	2	0	0	19	0	3	2	0	0	0	0	1	22	3	27	135	80	38	12.66666667	0	0	0	45.71428571
31	1	1	2	3	1	0	1	0	0	18	0	3	2	0	0	0	0	1	23	9	29	128	80	37	12.33333333	0	0	0	39.14285714
25	1	1	2	1	1	0	1	0	0	16	0	2	1	0	0	0	0	0	24	5	24	136	85	39	13	0	0	0	45.42857143
27	1	1	2	3	2	0	1	0	1	16	0	3	2	0	0	0	0	0	23	3	25	124	80	35	11.66666667	0	0	0	45.42857143
28	1	1	3	3	1	0	3	0	0	16	0	3	2	0	0	0	0	0	25	5	28	121	85	37	12.33333333	0	0	0	45.71428571
27	1	1	3	1	1	0	1	0	0	16	0	5	2	0	0	0	0	0	15	5	24	124	80	39	13	0	0	0	44.71428571
30	1	1	3	1	1	0	5	0	0	12	0	3	2	0	0	0	0	0	21	1	26	128	70	40	13.33333333	0	0	0	46
27	1	1	1	2	1	0	3	0	1	19	0	4	3	0	0	0	0	1	16	2	27	127	80	39	13	0	0	0	45.28571429
25	2	1	3	1	1	0	5	0	0	17		1	0				0			2	25	128	80	36	12	0	0	0	45
24	1	1	2	1	1	0	3	0	0	14		1	0				0			2	27	138	85	37	12.33333333	0	0	0	45.28571429
31	1	1	3	2	1	0	4	0	0	13	0	4	3	0	1	0	0	1	25	2	28	121	80	39	13	0	0	0	45.57142857
30	1	1	3	2	1	0	5	0	0	8	0	3	2	0	0	0	0	0	24	5	24	125	80	40	13.33333333	0	0	0	45.42857143
31	1	1	2	1	1	0	3	0	0	16	0	3	2	0	0	0	0	0	25	5	25	131	80	40	13.33333333	0	0	0	46.14285714
31	1	1	2	1	1	0	4	0	0	16	0	4	2	1	0	0	1	1	23	2	25	131	85	42	14	0	0	0	45.71428571
30	1	1	3	1	1	0	4	0	0	8		1	0				0			5	28	137	85	35	11.66666667	0	0	0	45.85714286
31	1	1	2	1	1	0	4	0	0	8	0	4	3	0	0	0	0	0	24	2	24	121	80	36	12	0	0	0	44.57142857
33	1	1	1	1	1	0	3	0	0	8	0	3	2	0	0	0	0	0	15	5	26	125	80	37	12.33333333	0	0	0	45.57142857
28	1	1	3	1	1	0	5	0	1	16	0	3	2	0	0	0	0	0	25	4	24	128	75	40	13.33333333	0	0	0	45.85714286
30	1	1	2	1	1	0	5	0	1	8	0	3	1	1	0	0	0	0	26	2	27	120	80	38	12.66666667	0	0	0	45.14285714
30	3	1	3	1	1	0	1	0	1	8		1	0				0			2	25	129	80	39	13	0	0	0	44.85714286
34	1	1	1	4	1	0	5	1	1	16	0	4	3	0	0	0	0	0	24	2	23	121	80	36	12	0	0	0	46
28	1	1	2	1	1	0	5	0	1	12		1	0				0			2	29	147	93	37	12.33333333	0	0	0	45.85714286
31	1	1	3	1	2	0	5	0	1	12	0	2	1	0	1	0	0	0	24	2	24	136	85	40	13.33333333	0	1	0	45.85714286
23	1	4	2	3	1	0	5	0	1	14	0	3	2	0	0	0	1	0	27	2	26	128	80	40	13.33333333	0	0	0	45.42857143
27	2	1	2	1	1	0	5	0	1	17	0	2	1	0	0	0	0	0	21	3	25	131	84	43	14.33333333	0	0	0	45.57142857
25	1	1	2	2	1	0	5	0	0	14	0	3	2	0	0	0	0	0	31	3	27	134	85	43	14.33333333	0	0	0	45.42857143
31	1	1	1	1	1	0	3	0	0	17	0	3	2	1	0	0	0	0	25	1	29	131	80	36	12	0	0	0	39.71428571
30	1	1	1	4	1	1	2	0	0	16	0	3	2	0	0	0	0	0	25	2	25	126	70	39	13	0	0	0	45.14285714
27	2	1	2	1	1	0	4	0	0	8	0	2	1	0	0	0	0	0	25	3	27	122	80	40	13.33333333	0	0	0	46
25	1	1	3	1	1	0	4	0	0	17		1	0				0			1	28	136	89	35	11.66666667	0	0	0	44.71428571
27	1	1	3	1	1	0	3	0	0	19	0	6	5	0	0	0	0	0	21	2	29	137	85	36	12	0	0	0	22.42857143
31	1	1	3	1	1	0	4	0	0	12	0	3	2	0	0	0	0	0	25	5	25	128	80	37	12.33333333	0	0	0	45.85714286
29	1	1	3	1	1	0	5	0	0	8	0	3	2	0	0	0	0	0	22	2	28	139	88	39	13	0	0	0	45.42857143
31	3	1	2	2	1	0	5	0	1	13		1	0				0			1	25	134	85	33	11	0	0	0	45.71428571
30	1	1	3	2	1	0	3	0	0	8	0	3	2	0	0	0	0	0	20	3	25	132	80	40	13.33333333	0	0	0	45.85714286
27	1	1	4	2	1	0	5	0	1	16	0	4	3	0	0	0	0	0	25	3	28	144	91	37	12.33333333	0	0	0	44.57142857
27	1	1	2	1	1	0	5	0	0	14		1	0				0			4	27	115	70	40	13.33333333	0	0	0	45.71428571
25	1	1	4	2	1	0	3	0	0	8	0	4	3	0	0	0	0	0	25	3	29	123	80	39	13	1	0	0	39.42857143
24	2	1	3	2	1	0	3	0	0	8		1	0				0			2	24	121	80	36	12	0	0	0	45.71428571
33	1	1	4	2	1	0	5	0	0	15	0	3	2	0	0	0	0	0	27	1	27	141	92	35	11.66666667	0	0	0	46
25	1	1	3	1	1	0	2	0	0	12	0	3	1	1	0	1	0	1	19	4	26	127	70	39	13	0	0	0	45.71428571
30	1	1	4	2	1	0	5	0	0	14	0	3	2	0	0	0	0	1	27	1	24	131	80	40	13.33333333	0	0	0	45.28571429
31	1	1	4	2	1	0	5	0	0	16	0	3	2	0	0	0	0	0	25	2	29	136	85	39	13	0	0	0	45.57142857
25	1	1	1	1	2	0	3	0	0	16		1	0				0			3	25	131	80	37	12.33333333	0	0	0	45.28571429
26	1	1	2	1	1	0	3	0	0	12	0	4	3	0	0	0	0	0	26	2	24	131	80	35	11.66666667	0	0	0	44.85714286
25	1	1	4	1	1	0	2	0	0	14	0	3	2	0	0	0	0	0	18	2	26	121	75	39	13	0	0	0	45.85714286
26	2	1	2	1	1	0	3	0	1	14	0	3	2	0	0	0	0	1	22	1	25	126	80	39	13	0	0	0	45.71428571
30	1	1	3	1	1	0	3	0	1	12	0	5	4	0	0	0	0	0	25	1	25	138	85	37	12.33333333	0	0	0	45.57142857
29	2	1	3	1	1	0	2	0	1	15	0	3	2	0	0	0	0	0	28	1	27	131	80	35	11.66666667	0	1	0	45.85714286
25	1	1	2	1	1	0	3	0	1	18	0	3	1	1	0	0	0	0	22	5	29	121	80	40	13.33333333	0	0	0	45
30	1	1	3	1	1	0	2	0	0	12	0	5	4	0	0	0	0	0	27	2	27	118	75	40	13.33333333	0	0	0	45.85714286
31	1	1	2	3	1	0	2	0	0	13	0	4	3	0	0	0	0	0	25	2	28	127	80	35	11.66666667	0	0	0	45.85714286
37	1	1	2	1	1	0	3	0	0	19	0	5	4	0	0	0	0	0	24	3	24	131	85	36	12	0	0	0	45.28571429
27	1	1	1	2	1	0	2	0	0	16		1	0				0			3	27	129	70	37	12.33333333	0	0	0	45.71428571
27	1	1	3	2	1	0	5	0	0	17		1	0				0			1	24	127	80	35	11.66666667	1	0	0	45.42857143
30	1	1	4	3	1	0	3	0	0	12		1	0				0			1	29	141	92	37	12.33333333	0	0	0	45.28571429
28	1	1	3	2	1	0	5	0	0	16		1	0				0			2	27	128	84	43	14.33333333	0	0	0	45.42857143
31	1	1	3	4	1	1	4	1	0	16	0	3	2	0	0	0	1	1	19	5	23	123	75	40	13.33333333	0	0	0	45.71428571
22	1	1	3	1	1	0	2	0	1	20		1	0				0			1	24	131	80	35	11.66666667	0	0	0	45.42857143
27	1	1	3	2	1	0	4	1	1	13		1	0				0			2	26	125	80	37	12.33333333	0	0	0	45.71428571
30	1	1	4	1	1	0	2	0	1	16	0	5	4	0	0	0	0	0	25	2	27	131	80	40	13.33333333	0	0	0	45.14285714
25	1	1	2	1	1	0	3	0	1	17		1	0				0			2	26	133	82	30	10	0	0	0	45.42857143
29	1	1	3	1	1	0	4	0	1	12	0	4	3	0	0	0	0	0	18	4	25	144	90	39	13	0	0	0	45.42857143
30	1	1	3	1	1	0	3	1	0	8	0	5	4	0	0	0	0	0	15	2	26	121	80	37	12.33333333	0	0	0	45.57142857
22	3	1	2	2	1	0	4	0	0	18	0	4	3	0	0	0	0	1	20	1	27	126	75	35	11.66666667	0	0	0	46
27	1	1	1	1	1	0	4	0	0	8	0	3	2	0	0	0	0	1	25	2	24	123	80	37	12.33333333	0	0	0	45.71428571
26	1	1	1	3	1	0	3	1	0	16		1	0				0			2	25	121	80	35	11.66666667	0	0	0	45.28571429
24	1	1	3	1	1	0	1	0	0	17		1	0				0			2	26	116	80	39	13	0	0	0	45.42857143
31	1	1	3	2	1	0	2	0	0	8	0	3	2	0	0	0	0	0	25	3	25	134	85	36	12	0	0	0	45.14285714
30	1	1	3	1	1	0	3	0	1	9	0	5	3	1	0	0	0	0	17	2	24	126	80	39	13	0	0	0	44.71428571
29	1	1	2	1	1	0	2	1	1	8	0	4	2	0	0	0	0	0	25	3	24	137	85	39	13	0	0	0	45.85714286
31	1	1	1	1	1	0	1	0	1	16	0	4	2	0	0	0	0	0	24	1	25	143	91	39	13	0	0	0	45.85714286
30	2	1	3	2	1	0	3	0	0	17		1	0				0			2	26	141	92	37	12.33333333	0	0	0	45.85714286
25	1	1	2	2	1	0	2	0	0	16	0	3	2	0	0	0	0	0	19	2	27	143	90	35	11.66666667	0	0	0	44.85714286
28	1	1	2	1	1	0	4	0	0	17	0	3	2	0	0	0	0	0	25	2	27	137	83	40	13.33333333	0	0	0	45.42857143
30	1	1	2	1	1	0	3	0	0	8	0	4	3	0	0	0	0	0	22	2	26	132	80	35	11.66666667	0	1	0	45.85714286
27	1	1	3	2	1	0	1	0	0	17	0	2	1	0	0	0	0	0	25	2	23	131	80	36	12	0	0	0	44.71428571
31	1	1	4	1	1	0	5	0	1	16	0	4	3	0	0	0	0	0	23	1	27	142	91	37	12.33333333	0	0	0	45.71428571
30	1	1	2	1	1	0	1	1	1	17	0	3	2	0	0	0	0	0	26	1	26	125	70	38	12.66666667	0	0	0	45.85714286
25	1	1	2	2	1	0	5	0	1	17	0	2	1	0	0	0	0	0	27	3	27	144	93	37	12.33333333	0	0	0	45.28571429
27	1	1	2	1	1	0	3	0	1	15	0	3	2	0	0	0	0	0	25	2	27	129	76	39	13	0	0	0	45.85714286
31	1	1	2	2	1	0	5	0	0	14	0	3	2	0	0	0	0	0	27	4	25	136	85	37	12.33333333	0	0	0	45.42857143
31	1	1	3	2	1	0	3	0	0	12	0	3	2	0	0	0	0	0	27	3	27	121	80	39	13	0	0	0	45.57142857
30	1	1	1	4	1	1	2	1	0	15	0	4	3	0	0	0	0	0	25	4	22	128	80	35	11.66666667	1	0	0	46
30	2	1	3	2	1	0	5	0	0	16	0	4	3	0	0	0	0	0	24	1	24	132	80	43	14.33333333	0	0	0	45.57142857
31	1	1	3	2	1	0	1	0	0	8	0	3	2	0	0	0	0	0	25	1	26	127	70	37	12.33333333	0	0	0	45.85714286
27	1	2	4	2	1	0	2	0	0	10	0	3	2	0	0	0	0	1	25	2	26	127	80	38	12.66666667	0	0	0	45.42857143
30	1	1	1	2	1	0	2	0	0	15	0	4	3	0	0	0	0	0	25	1	27	124	80	35	11.66666667	0	0	0	45.85714286
22	1	1	2	1	1	0	2	0	0	8	0	3	2	0	0	0	0	0	18	2	28	126	84	37	12.33333333	0	0	0	45.42857143
31	1	1	3	1	1	0	2	0	0	14	0	5	4	0	0	0	0	0	25	2	28	137	70	38	12.66666667	0	0	0	44.85714286
31	1	1	3	2	1	0	2	0	0	17	0	3	2	0	0	0	0	0	27	3	23	121	70	39	13	0	0	0	45.71428571
28	1	1	1	1	1	0	3	0	0	18	0	4	3	0	0	0	0	0	29	2	24	126	80	40	13.33333333	0	0	0	44.57142857
28	2	1	2	3	1	0	5	0	0	17	0	3	2	0	0	0	0	0	23	2	27	141	91	39	13	0	0	0	45.57142857
24	1	1	3	1	1	0	5	0	1	16		1	0				0			4	24	148	93	42	14	0	0	0	45.85714286
25	1	1	3	1	1	0	3	0	1	14	0	3	2	0	0	0	0	0	25	3	27	126	85	37	12.33333333	0	0	0	46
25	1	1	2	1	1	0	5	0	1	16		1	0				0			2	25	121	80	40	13.33333333	0	0	0	45.57142857
25	1	1	2	2	1	0	5	0	1	16		1	0				0			3	27	132	80	41	13.66666667	0	0	0	45.14285714
25	1	1	2	2	1	0	5	0	1	8	0	3	2	0	0	0	0	0	24	2	27	127	80	41	13.66666667	0	0	0	39.85714286
24	1	1	3	2	1	0	5	0	1	12	0	3	2	0	0	0	0	0	22	3	29	141	90	33	11	0	1	0	45.71428571
25	2	1	3	1	1	0	2	1	0	14	0	3	2	0	0	0	0	0	23	2	23	141	91	37	12.33333333	0	0	0	45.71428571
30	1	1	2	1	1	0	4	0	0	15	0	3	2	0	0	0	0	0	22	4	26	127	85	35	11.66666667	1	0	0	45.85714286
31	2	1	2	1	1	0	5	0	0	14	0	3	2	0	0	0	0	1	25	2	24	135	80	35	11.66666667	0	0	0	45.42857143
23	1	1	4	1	1	0	5	1	0	12		1	0				0			2	25	125	80	37	12.33333333	0	0	0	45.71428571
28	1	1	1	1	1	0	5	0	0	16	0	3	2	0	0	0	0	1	27	3	26	130	83	35	11.66666667	0	0	0	39.85714286
25	1	1	3	1	1	0	2	0	0	15		1	0				0			2	24	120	85	39	13	0	0	0	45.71428571
30	1	1	3	1	1	0	5	0	0	12	0	3	2	0	0	0	0	0	26	6	25	131	80	40	13.33333333	0	0	0	45.42857143
27	1	1	2	1	1	0	2	0	0	10	0	3	2	0	0	0	0	0	25	1	29	140	91	43	14.33333333	0	0	0	45.14285714
26	1	1	3	1	1	0	2	0	0	19	0	3	2	0	0	0	0	0	15	3	25	135	83	41	13.66666667	0	0	0	45.71428571
28	1	1	1	1	1	0	5	0	0	18	0	2	1	0	0	0	0	0	26	4	25	121	80	35	11.66666667	0	0	0	44.42857143
28	1	1	3	3	1	0	2	0	0	17	0	4	3	0	0	0	0	1	25	2	25	134	84	37	12.33333333	0	0	0	44.85714286
25	1	1	2	1	1	0	3	0	0	12	0	4	3	0	0	0	0	0	20	2	25	127	70	41	13.66666667	0	0	0	46.28571429
26	1	1	1	1	1	0	4	0	0	15	0	2	1	0	0	0	0	0	22	3	23	126	82	39	13	0	0	0	45
37	1	1	3	1	1	0	3	0	0	12	0	3	2	0	0	0	0	0	31	4	26	137	85	43	14.33333333	0	0	0	45.42857143
35	1	1	2	2	1	0	3	0	0	14	0	4	3	0	0	0	0	0	27	1	25	121	75	37	12.33333333	0	0	0	45.85714286
30	1	1	4	2	1	0	3	0	0	12	0	3	2	0	0	0	0	0	21	2	26	145	91	37	12.33333333	0	0	0	39.85714286
28	1	1	2	3	1	0	1	0	0	12		1	0				0			1	27	132	83	35	11.66666667	0	0	0	45.85714286
26	1	1	3	3	2	0	2	0	1	13		1	0				0			2	23	137	85	36	12	0	0	0	45.28571429
24	3	1	4	1	1	0	2	1	1	14	0	4	3	0	0	0	0	0	20	4	24	126	82	39	13	0	0	0	45.85714286
27	1	1	1	1	1	0	4	1	0	15	0	5	4	0	0	0	0	0	21	2	27	121	80	40	13.33333333	0	0	0	45.71428571
26	1	1	3	1	1	0	3	1	0	17	0	3	2	0	0	0	0	0	26	1	24	125	82	42	14	0	0	0	45.85714286
27	1	1	3	1	1	0	1	0	0	15		1	0				0			3	23	127	80	42	14	0	0	0	45.85714286
30	2	1	2	3	1	0	2	1	0	17	0	5	4	0	0	0	0	0	22	3	27	130	80	40	13.33333333	0	0	0	44.85714286
27	1	1	3	2	2	0	3	0	1	16	0	3	2	0	0	0	0	0	27	2	25	132	82	39	13	0	0	0	46.14285714
27	1	1	2	3	1	0	4	0	0	15	0	3	2	0	0	0	0	0	15	1	28	128	80	35	11.66666667	0	0	0	45.42857143
27	1	1	3	2	1	0	3	0	0	16	0	4	3	0	0	0	0	0	27	3	26	126	80	36	12	0	0	0	45.42857143
29	1	1	2	3	2	0	5	0	0	12		1	0				0			8	25	123	80	37	12.33333333	0	0	0	45.71428571
32	1	1	4	2	1	0	5	0	0	17	0	3	2	0	0	0	0	0	21	3	23	121	80	35	11.66666667	0	0	0	45.42857143
26	1	1	3	2	1	0	3	0	0	13	0	3	2	0	0	0	0	0	25	4	25	120	75	35	11.66666667	0	0	0	46
25	2	1	2	1	1	0	5	1	1	13	0	3	2	0	0	0	0	0	25	3	26	125	80	41	13.66666667	0	1	0	45.71428571
26	1	1	3	1	2	0	2	0	1	16		1	0				0			4	27	129	82	43	14.33333333	0	0	0	45.57142857
36	1	1	1	4	1	0	3	0	0	15	0	4	3	0	0	0	0	0	23	5	22	128	80	34	11.33333333	1	0	0	45.71428571
23	1	1	2	3	1	0	3	0	1	15	0	4	3	0	0	0	0	0	24	3	26	120	75	35	11.66666667	0	0	0	34.14285714
26	1	1	3	1	1	0	5	0	0	16	0	3	2	0	0	0	0	0	24	3	25	131	66	36	12	0	0	0	45.57142857
29	1	1	2	2	1	0	2	1	1	18		1	0				0			3	25	120	80	38	12.66666667	0	0	0	46.14285714
28	1	1	3	2	1	0	1	0	0	18		1	0				0			4	24	131	75	40	13.33333333	0	0	0	45.71428571
25	1	1	2	3	1	0	2	0	0	15		1	0				0			6	25	132	80	42	14	0	0	0	44.85714286
29	1	1	2	1	1	0	2	0	0	17	0	3	2	0	0	0	0	0	25	3	26	125	80	43	14.33333333	0	0	0	46
30	1	1	3	1	1	0	2	0	0	17		1	0				0			5	27	136	84	35	11.66666667	0	0	0	45
27	1	1	3	2	1	0	2	0	0	14	0	3	2	0	0	0	0	0	22	3	26	132	80	39	13	0	0	0	44.85714286
25	1	1	2	1	1	0	2	0	1	12	0	4	3	0	0	0	0	0	25	5	25	130	70	40	13.33333333	0	0	0	46
27	1	1	3	2	1	0	1	0	0	16	0	3	2	0	0	0	0	0	20	3	24	121	80	37	12.33333333	0	0	0	45.85714286
31	1	1	2	1	1	0	2	0	0	12	0	3	2	0	0	0	0	0	22	5	26	128	80	40	13.33333333	0	0	0	45.57142857
36	1	1	2	1	1	0	4	0	0	15	0	4	3	0	0	0	0	0	25	3	26	136	85	43	14.33333333	0	0	0	45.28571429
33	1	1	3	1	1	0	5	0	1	12	0	3	2	0	0	0	0	0	19	4	24	119	70	37	12.33333333	0	0	0	46
26	1	1	3	3	1	0	1	0	0	17	0	2	1	0	0	0	0	0	25	5	28	127	80	39	13	0	0	0	45.85714286
29	1	1	3	4	1	1	2	0	1	16	0	3	2	0	0	0	1	0	27	2	27	129	85	37	12.33333333	0	0	0	46
35	1	1	2	1	1	0	2	0	0	16	0	4	3	0	0	0	0	0	24	1	24	136	83	39	13	0	0	0	45.85714286
34	1	1	1	1	1	0	1	0	0	17		1	0				0			3	26	137	87	38	12.66666667	0	0	0	46
36	1	1	3	1	1	0	1	0	0	16	0	3	2	0	0	0	0	0	25	5	25	128	80	43	14.33333333	0	0	0	45.85714286
22	1	1	2	3	2	0	5	0	1	18		1	0				0			1	27	120	80	33	11	0	0	0	44.85714286
31	2	1	2	2	1	0	3	0	1	8	0	5	4	0	0	0	0	1	24	3	23	135	70	43	14.33333333	0	0	0	46.14285714
25	1	1	3	1	1	0	4	0	0	8	0	2	1	0	0	0	0	0	25	1	27	119	80	43	14.33333333	0	0	0	46
32	1	1	2	1	1	0	2	0	0	8	0	5	4	0	0	0	0	0	27	2	21	143	91	40	13.33333333	0	0	0	45.85714286
27	3	1	4	1	1	0	5	1	1	18	0	3	2	0	0	0	0	0	21	1	26	119	75	41	13.66666667	0	0	0	46
37	1	1	1	1	1	0	4	0	0	8	0	3	2	0	0	0	0	0	25	3	23	127	80	35	11.66666667	0	0	0	45.28571429
35	1	1	2	1	1	0	5	0	0	8	0	3	2	0	0	0	0	0	23	2	25	121	75	35	11.66666667	0	0	0	44.85714286
25	1	1	3	1	1	0	3	0	0	16	0	3	2	0	0	0	0	0	27	3	24	151	92	34	11.33333333	0	0	0	45.71428571
31	1	1	1	4	1	1	5	0	0	16	0	5	4	0	0	0	0	0	21	2	25	145	91	33	11	0	0	0	45.71428571
25	2	1	2	1	1	0	4	1	1	8	0	2	1	0	0	0	0	0	25	2	21	147	91	34	11.33333333	0	0	0	45.85714286
25	1	1	3	1	1	0	4	0	1	13	0	3	2	0	0	0	0	0	24	2	29	129	80	35	11.66666667	0	0	0	46
27	1	1	2	2	1	0	5	0	0	12	0	3	2	0	0	0	0	0	25	3	24	126	60	37	12.33333333	0	0	0	45
27	1	1	3	1	1	0	5	0	0	15	0	5	4	0	0	0	0	0	20	2	26	143	92	39	13	0	0	0	46
23	1	1	2	1	1	0	5	0	0	12	0	4	3	0	0	0	0	0	25	2	23	126	75	35	11.66666667	0	0	0	46
30	1	1	3	1	1	0	2	0	0	8	0	3	2	0	0	0	0	0	20	1	22	121	80	39	13	0	0	0	45.71428571
24	1	1	4	1	1	0	1	1	1	17	0	3	2	0	0	0	0	0	21	2	28	132	80	37	12.33333333	0	0	0	45.57142857
31	3	1	1	1	1	0	5	1	0	17	0	5	4	0	0	0	0	0	25	3	29	128	75	37	12.33333333	0	0	0	45.85714286
27	1	1	3	2	1	0	3	0	0	8	1	3	1	1	0	0	0	0	25	3	25	126	75	40	13.33333333	0	0	0	46
26	1	1	2	1	1	0	5	0	0	15	0	3	2	0	0	0	0	0	19	4	25	121	60	34	11.33333333	0	0	0	44.71428571
29	1	1	2	2	1	0	4	0	0	8	0	4	3	0	0	0	0	0	25	3	26	135	85	35	11.66666667	0	0	0	44.85714286
25	1	1	2	2	1	0	4	0	0	8		1	0				0			2	29	129	80	37	12.33333333	0	0	0	45.71428571
31	3	1	4	2	1	0	5	1	0	14	0	3	2	0	0	0	0	0	25	1	27	136	85	39	13	0	0	0	46
28	1	1	3	2	1	0	5	0	0	16	0	2	1	0	0	0	0	0	26	3	25	134	80	28	9.333333333	0	0	0	45
30	1	1	3	1	1	0	3	0	0	12	0	3	2	0	0	0	0	0	20	4	23	132	80	40	13.33333333	0	0	0	44.57142857
29	1	1	4	2	1	0	4	0	1	15	0	5	4	0	0	0	0	1	21	1	24	136	80	42	14	0	0	0	44.85714286
28	1	1	4	2	1	0	1	0	1	13	0	4	3	0	0	0	0	0	19	2	21	121	70	39	13	0	0	0	44.71428571
25	1	1	1	1	2	0	4	0	1	16	1	2	1	0	0	0	0	0	25	3	23	127	70	37	12.33333333	0	0	0	45.85714286
26	1	1	2	1	1	0	2	0	1	12	0	5	4	0	0	0	0	0	25	2	26	129	80	38	12.66666667	0	0	0	45.85714286
27	1	1	3	1	1	0	5	0	1	12	0	6	5	0	0	0	0	0	26	4	29	121	70	42	14	0	0	0	46.28571429
30	2	3	3	1	1	0	3	0	1	14	0	5	4	0	0	0	0	0	25	2	27	119	72	43	14.33333333	0	0	0	45
30	1	1	3	2	1	0	3	1	1	16	1	3	2	0	0	0	0	0	20	3	24	120	70	35	11.66666667	1	0	0	45.85714286
25	1	1	2	1	1	0	4	0	0	15	0	3	2	0	0	0	0	0	23	3	21	134	85	43	14.33333333	0	0	0	45.42857143
27	1	1	3	3	1	0	5	1	0	12		1	0				0			5	26	141	92	36	12	0	0	0	44.85714286
30	1	1	2	1	1	0	1	0	0	13	0	4	3	0	0	0	0	0	25	2	24	121	80	35	11.66666667	0	0	0	45.85714286
31	1	1	2	1	1	0	1	0	0	17	0	5	4	0	0	0	0	0	25	1	21	128	85	38	12.66666667	0	0	0	44.85714286
26	1	1	3	2	1	0	1	0	0	16	1	3	2	0	0	0	0	0	20	1	21	141	92	35	11.66666667	0	0	0	45
30	3	1	4	2	1	0	5	0	0	12		1	0				1			1	24	127	80	37	12.33333333	0	0	0	45.85714286
29	2	3	2	3	1	0	4	1	0	14	0	5	4	0	0	0	0	0	22	3	25	128	70	37	12.33333333	0	0	0	46
30	1	1	3	1	1	0	3	1	1	15	0	3	2	0	0	0	0	1	25	2	21	132	70	38	12.66666667	0	0	0	44.85714286
25	1	1	3	2	1	0	1	0	0	13	0	3	2	0	0	0	0	0	25	2	27	134	85	39	13	0	0	0	45.57142857
33	1	1	3	1	1	0	1	0	1	16	0	5	4	0	0	0	0	0	22	2	24	138	85	42	14	0	0	0	46
25	1	1	2	1	1	0	2	0	1	12	0	2	1	0	0	0	0	0	25	5	29	132	80	37	12.33333333	0	0	0	45.71428571
28	1	1	3	1	1	0	1	1	1	12	0	4	3	0	0	0	0	0	22	5	21	139	85	38	12.66666667	0	0	0	46.14285714
30	1	1	2	1	1	0	1	0	0	8	0	6	5	0	0	0	0	0	25	2	24	142	91	40	13.33333333	0	0	0	45.28571429
33	1	1	2	2	1	0	1	0	0	9	1	4	3	0	0	0	0	0	21	3	25	131	80	39	13	0	0	0	45.71428571
30	1	1	2	1	1	0	2	0	0	12	0	4	3	0	0	0	0	0	25	2	21	129	83	36	12	0	0	0	46.14285714
30	1	1	3	1	1	0	1	0	0	8	0	3	2	0	0	0	0	0	20	2	27	135	84	37	12.33333333	0	0	0	44.71428571
26	1	1	4	2	2	0	1	0	1	13	0	3	2	0	0	0	0	0	21	1	31	120	80	39	13	0	0	0	45.85714286
28	1	1	3	1	1	0	3	0	0	14	0	3	2	0	0	0	0	0	24	1	28	129	85	35	11.66666667	0	0	0	45.71428571
25	1	1	2	2	1	0	1	0	0	8	0	3	2	0	0	0	0	0	20	5	21	120	80	39	13	0	0	0	45
33	1	1	3	2	1	0	3	0	0	20	0	5	4	0	0	0	0	0	25	3	29	125	80	39	13	0	0	0	46.57142857
25	1	1	2	1	1	0	1	0	0	14	0	3	2	0	0	0	0	0	23	2	21	129	82	37	12.33333333	0	0	0	45
31	1	1	2	1	1	0	5	0	0	9	0	5	4	0	0	0	0	0	25	1	27	134	82	35	11.66666667	0	0	0	46
32	1	1	3	1	1	0	5	0	0	8	1	4	3	0	0	0	0	0	20	3	26	135	83	37	12.33333333	0	0	0	45.85714286
31	1	1	1	1	1	0	1	0	1	16	0	4	3	0	0	0	0	0	25	3	23	138	85	38	12.66666667	0	0	0	45.71428571
30	1	1	3	2	1	0	1	0	1	17	0	2	1	0	0	0	0	0	25	3	25	120	80	40	13.33333333	0	0	0	44.71428571
27	3	1	3	1	1	0	2	0	1	16	0	3	2	0	0	0	0	0	23	2	27	146	91	39	13	0	0	0	45.14285714
30	3	1	2	3	1	0	4	0	0	20	0	3	2	0	0	0	0	0	25	2	27	121	75	34	11.33333333	0	0	0	45.57142857
26	1	1	2	1	1	0	3	0	0	12	0	3	2	0	0	0	0	0	25	2	23	131	80	30	10	0	0	0	46.14285714
30	1	1	3	1	1	0	3	0	1	13	0	4	3	0	0	0	1	0	25	4	23	121	80	42	14	0	0	0	45.71428571
30	3	1	2	1	1	0	4	0	0	14	0	3	2	0	0	0	0	0	25	2	29	121	80	34	11.33333333	0	0	0	44.71428571
30	1	1	2	1	1	0	5	0	0	8	0	4	3	0	0	0	0	0	20	1	27	127	75	37	12.33333333	0	0	0	46.28571429
31	1	1	3	1	1	0	5	0	0	17	0	5	4	0	0	0	0	0	21	2	27	121	70	38	12.66666667	0	0	0	46.28571429
24	1	1	2	1	1	0	3	0	0	20	0	3	2	0	0	0	0	0	20	3	24	130	60	39	13	0	0	0	40.42857143
25	1	1	3	1	1	0	4	0	0	14	0	3	2	0	0	0	0	0	23	2	25	134	85	36	12	0	0	0	45.71428571
26	1	1	3	2	1	0	5	0	0	15	0	3	2	0	0	0	0	0	20	1	27	129	80	37	12.33333333	0	0	0	45.42857143
25	1	1	2	3	2	0	5	0	0	12		1	0				0			2	23	127	75	29	9.666666667	0	0	0	45.57142857
34	1	1	3	2	1	0	2	0	1	8	0	4	3	0	0	0	0	0	20	2	25	134	85	33	11	0	0	0	45.85714286
31	1	1	2	2	1	0	4	0	1	16	0	4	3	0	0	0	0	0	28	2	26	132	85	41	13.66666667	0	0	0	47
25	1	1	2	2	1	0	2	0	0	8	0	3	2	0	0	0	0	0	25	2	28	124	80	42	14	0	0	0	45.14285714
25	1	1	2	4	1	1	3	0	0	12	0	3	2	0	0	0	1	0	18	3	23	120	80	34	11.33333333	0	0	0	45.71428571
30	1	1	1	2	1	0	4	0	0	17	0	4	3	0	0	0	0	0	25	1	27	126	80	35	11.66666667	0	0	0	46.28571429
31	1	1	2	1	1	0	3	0	0	8	0	4	3	0	0	0	0	0	21	2	24	130	85	37	12.33333333	0	0	0	44.57142857
29	1	1	3	1	1	0	4	0	0	13	0	5	4	0	0	0	0	0	25	2	29	121	80	38	12.66666667	0	0	0	44.71428571
30	1	1	3	2	1	0	5	0	0	14	0	3	2	0	0	0	0	0	25	3	30	127	70	39	13	0	0	0	46
34	1	1	1	1	1	0	2	0	0	12	0	4	3	0	0	0	0	0	26	3	23	130	80	40	13.33333333	0	0	0	45.42857143
29	2	1	2	3	1	0	4	0	0	13	1	3	2	0	0	0	0	0	23	3	23	130	70	34	11.33333333	0	0	0	46
28	1	1	3	1	1	0	5	0	1	8	0	3	2	0	0	0	0	0	28	2	26	124	80	40	13.33333333	0	0	0	25
28	1	1	2	1	1	0	1	0	0	16	0	2	1	0	0	0	0	0	25	2	23	121	75	35	11.66666667	1	0	0	45.71428571
25	1	1	2	1	1	0	2	0	1	10	0	3	2	0	0	0	0	0	25	3	24	128	80	37	12.33333333	0	0	0	46.28571429
26	1	1	3	1	1	0	4	0	1	12		1	0				0			3	27	121	80	38	12.66666667	0	0	0	44.71428571
34	1	1	1	4	1	1	3	0	0	17	0	5	4	0	0	0	1	0	15	4	22	123	85	34	11.33333333	0	0	0	45.28571429
26	1	1	2	2	1	0	1	0	1	16	0	3	2	0	0	0	0	0	25	2	23	125	70	36	12	0	0	0	45.42857143
32	1	1	2	2	1	0	4	0	1	8	0	3	2	0	0	0	0	0	25	2	21	129	70	39	13	0	0	0	45.28571429
26	2	1	3	1	1	0	4	0	0	17	0	3	2	0	0	0	0	0	28	3	27	123	75	40	13.33333333	0	0	0	45.28571429
27	1	1	2	1	1	0	4	0	0	13	0	4	3	0	0	0	0	0	20	4	25	120	75	35	11.66666667	0	0	0	45
30	2	2	3	1	1	0	4	0	0	15	0	3	2	0	0	0	0	0	26	2	24	126	80	36	12	0	0	0	46.57142857
31	1	1	2	1	1	0	4	0	1	10	0	3	2	0	0	0	0	0	17	3	23	121	80	37	12.33333333	0	0	0	46
30	1	1	3	1	1	0	4	0	0	12		1	0				0			2	25	127	70	38	12.66666667	0	0	0	45.42857143
30	1	1	4	2	1	0	5	0	0	17	0	4	3	0	0	0	0	0	22	1	27	127	75	43	14.33333333	0	0	0	45.57142857
36	1	1	2	4	1	1	4	1	0	18	0	3	2	0	0	0	0	0	23	5	22	128	80	35	11.66666667	0	0	0	44.57142857
34	1	1	2	1	1	0	5	0	0	12	0	5	4	0	0	0	0	0	26	2	24	136	85	37	12.33333333	0	0	0	45.28571429
33	1	1	3	2	1	0	5	0	0	18	0	5	4	0	0	0	0	0	25	4	23	136	85	39	13	0	0	0	41
34	1	1	2	1	1	0	5	0	0	15	0	3	2	0	0	0	0	0	21	2	21	121	80	37	12.33333333	0	0	0	45.28571429
26	1	1	2	1	1	0	5	0	0	13	0	3	2	0	0	0	0	0	25	2	27	126	80	39	13	0	0	0	45
30	1	1	2	2	1	0	5	0	0	13	0	4	3	0	0	0	0	0	25	1	29	136	75	34	11.33333333	0	0	0	46.57142857
31	1	1	3	2	2	0	5	0	1	13	0	2	1	0	0	0	0	0	20	2	17	127	75	40	13.33333333	0	0	0	45.85714286
32	1	1	3	2	1	0	1	0	1	12	0	4	3	0	0	0	0	0	25	2	22	135	85	38	12.66666667	0	0	0	46
23	1	1	3	1	1	0	4	0	0	16	0	2	1	0	0	0	0	0	25	1	25	128	80	36	12	0	0	0	45
29	2	1	2	2	1	0	2	0	0	16		1	0				0			1	28	117	75	39	13	0	0	0	45.28571429
28	1	1	4	2	1	0	4	0	0	10	0	3	2	0	1	0	0	1	28	4	21	138	85	37	12.33333333	0	0	0	45.85714286
32	1	1	3	1	1	0	4	0	0	16	0	5	4	0	0	0	0	0	20	2	29	123	80	42	14	0	0	0	44.85714286
26	1	1	3	3	2	0	2	0	0	12	0	3	2	0	0	0	0	0	25	2	23	122	80	35	11.66666667	0	0	0	46.14285714
25	1	1	2	2	1	0	2	0	1	14		1	0				0			1	23	134	70	37	12.33333333	0	0	0	45.28571429
30	1	1	4	1	1	0	2	0	0	15	0	3	1	1	0	0	0	0	25	2	29	127	80	34	11.33333333	0	0	0	45.85714286
25	1	1	3	2	1	0	3	0	0	8	0	4	3	0	0	0	0	0	25	3	28	126	75	38	12.66666667	0	0	0	45.85714286
30	1	1	2	2	1	0	4	0	0	20	0	2	1	0	0	0	0	0	25	3	25	134	85	39	13	0	0	0	45.85714286
25	1	1	2	1	1	0	3	0	1	12	0	2	1	0	0	0	0	0	20	5	26	121	80	39	13	0	0	0	45.71428571
26	1	1	3	1	1	0	4	0	0	8	0	3	2	0	0	0	0	0	27	2	28	128	80	35	11.66666667	0	0	0	45
23	1	1	3	2	1	0	1	0	0	8	0	3	2	0	0	0	0	0	25	3	25	128	75	38	12.66666667	0	0	0	46
30	1	1	3	1	1	0	5	0	0	9	0	3	2	0	0	0	0	0	21	3	24	124	80	40	13.33333333	0	0	0	45.42857143
35	2	1	2	4	1	1	5	1	0	17	0	5	4	0	0	0	0	0	25	3	23	127	80	34	11.33333333	0	0	0	45.14285714
26	1	1	2	1	1	0	5	0	1	12		1	0				0			2	27	134	85	41	13.66666667	1	0	0	45.57142857
34	1	1	2	1	1	0	4	0	1	12	0	3	2	0	0	0	0	0	26	2	23	127	70	38	12.66666667	0	0	0	46
35	1	1	2	1	1	0	3	0	1	11	0	5	4	0	0	0	0	0	25	2	29	130	85	41	13.66666667	0	0	0	45.85714286
33	1	1	2	4	1	1	1	0	1	13	1	3	1	1	0	0	0	0	15	4	22	119	70	36	12	0	0	0	46
20	2	3	3	1	1	0	5	0	1	11	0	3	2	0	0	0	0	0	25	3	24	132	80	35	11.66666667	0	0	0	45.57142857
27	1	1	3	2	1	0	5	0	0	13	0	3	2	0	0	0	0	0	26	2	27	125	80	34	11.33333333	0	0	0	45.85714286
25	1	1	3	1	1	0	5	0	0	12	0	4	3	0	0	0	0	0	28	2	29	127	80	37	12.33333333	0	0	0	45.71428571
26	1	1	1	1	1	0	5	0	0	12	0	3	2	0	0	0	0	0	25	3	23	130	85	42	14	0	0	0	46.28571429
35	1	1	1	2	1	0	3	0	0	8		1	0				0			2	29	132	80	37	12.33333333	0	0	0	45.71428571
37	1	2	1	1	1	0	2	1	0	14	0	2	1	0	0	0	0	0	23	3	25	121	80	39	13	0	0	0	45.71428571
28	2	1	2	1	1	0	5	0	0	18	1	3	2	0	0	0	0	0	19	3	26	141	90	39	13	0	0	0	46
30	1	1	3	1	1	0	2	0	0	8	0	3	2	0	0	0	0	0	26	1	27	132	80	34	11.33333333	0	0	0	45.85714286
32	1	1	4	2	1	0	2	0	0	12	0	4	3	0	0	0	0	0	19	2	23	128	75	37	12.33333333	0	0	0	45.57142857
24	1	1	3	2	1	0	1	0	1	9	0	3	2	0	0	0	0	0	18	4	21	127	80	43	14.33333333	0	0	0	46
31	1	1	2	1	1	0	3	0	0	14	0	3	1	1	0	0	0	0	23	2	21	136	85	38	12.66666667	0	0	0	46
27	1	1	3	2	1	0	1	0	0	16	0	3	2	0	0	0	0	0	25	10	23	128	80	39	13	0	0	0	44.71428571
21	1	1	3	1	1	0	4	0	0	16	1	2	1	0	1	0	0	0	28	2	27	121	80	40	13.33333333	0	0	0	45.85714286
25	1	1	2	1	1	0	4	0	0	15	0	3	2	0	0	0	0	0	25	2	25	132	80	42	14	0	0	0	46
35	1	1	1	4	1	1	4	0	1	8	0	2	1	0	0	0	0	0	25	3	23	124	85	41	13.66666667	0	0	0	45.57142857
27	1	1	2	1	1	0	3	0	0	14		1	0				0			2	24	134	85	39	13	0	0	0	44.85714286
24	1	1	3	1	2	0	3	0	0	12		1	0				0			2	27	124	80	36	12	0	0	0	45.71428571
31	1	1	3	1	1	0	4	0	1	16	0	3	2	0	0	0	0	0	22	2	27	128	75	37	12.33333333	0	0	0	45.71428571
33	1	1	3	1	1	0	1	0	1	12	0	2	1	0	0	0	0	0	25	3	25	132	70	35	11.66666667	0	0	0	45.71428571
35	1	1	2	1	1	0	4	0	1	12	0	2	1	0	0	0	0	0	20	2	28	141	91	40	13.33333333	0	0	0	44.85714286
27	2	1	2	2	1	0	1	0	1	8	0	3	2	0	0	0	0	0	19	2	23	144	90	41	13.66666667	0	0	0	45
36	1	1	2	4	1	1	3	0	1	16	0	2	1	0	0	0	0	0	15	3	23	122	75	42	14	0	0	0	46
32	1	4	2	1	1	0	2	0	1	12	0	2	1	0	0	0	0	0	24	3	26	132	75	35	11.66666667	0	0	0	44.85714286
28	1	1	2	1	1	0	4	0	1	8	0	3	2	0	0	0	0	0	25	2	23	126	80	34	11.33333333	0	0	0	45.85714286
27	1	1	2	1	1	0	3	0	1	8	0	3	2	0	0	0	0	0	15	2	23	126	80	39	13	0	0	0	45.57142857
32	1	1	2	1	1	0	4	0	0	11	0	4	3	0	0	0	0	0	19	1	23	127	70	44	14.66666667	0	0	0	46.14285714
25	1	1	3	1	1	0	4	0	0	20		1	0				0			3	29	132	80	42	14	0	0	0	45.14285714
25	1	1	3	1	1	0	5	0	1	10	0	3	2	0	0	0	0	0	24	2	25	128	70	41	13.66666667	0	0	0	38.28571429
26	1	1	1	4	1	1	2	0	0	17	0	3	2	0	0	0	1	0	26	3	27	136	86	40	13.33333333	0	0	0	45
34	1	1	2	1	1	0	5	0	0	12	0	4	3	0	0	0	0	0	25	2	24	125	70	41	13.66666667	0	0	0	45.28571429
34	1	1	3	2	1	0	2	0	0	12	0	3	2	0	0	0	0	0	27	2	25	136	85	42	14	0	0	0	45
30	1	1	2	2	1	0	3	0	0	8	0	3	1	0	0	1	0	0	28	3	27	121	80	34	11.33333333	0	0	0	46.14285714
31	1	1	3	2	1	0	1	0	0	16	0	4	3	0	0	0	0	0	25	2	30	137	85	35	11.66666667	0	0	0	45.71428571
24	1	1	3	1	1	0	2	0	0	15	0	2	1	0	0	0	0	0	20	2	23	121	70	37	12.33333333	0	0	0	44.85714286
26	1	1	2	1	1	0	4	0	0	16	0	2	1	0	0	0	0	0	27	3	25	126	80	43	14.33333333	0	0	0	46.57142857
29	1	1	2	2	1	0	2	0	0	12	0	3	2	0	0	0	0	0	25	2	26	126	85	35	11.66666667	1	0	0	38.85714286
26	2	3	2	2	1	0	2	0	1	12	0	3	2	0	0	0	0	0	24	2	21	127	70	37	12.33333333	0	0	0	45.71428571
24	1	1	2	2	1	0	2	0	0	16	0	3	1	1	0	0	0	0	15	2	27	138	85	38	12.66666667	0	0	0	28.14285714
30	1	1	3	1	1	0	4	0	0	12	0	4	3	0	0	0	0	0	25	1	23	118	75	39	13	0	0	0	44.57142857
22	1	1	3	2	1	0	2	0	0	12	0	2	1	0	0	0	0	0	28	1	26	121	80	43	14.33333333	0	0	0	45.85714286
27	1	1	3	2	1	0	2	0	0	8	0	2	1	0	0	0	0	0	17	1	23	127	80	29	9.666666667	0	0	0	45
31	3	1	3	2	1	0	5	0	0	16	0	2	1	0	0	0	0	0	21	2	26	136	85	40	13.33333333	0	0	0	44.57142857
30	1	1	2	2	1	0	5	0	0	8	0	4	3	0	0	0	0	0	28	1	27	129	75	42	14	0	0	0	45.85714286
24	1	1	2	1	2	0	4	0	1	12	0	2	1	0	0	0	0	0	20	2	24	121	70	35	11.66666667	0	0	0	45.71428571
31	1	1	4	2	1	0	2	0	0	10		1	0				0			2	25	134	85	36	12	0	0	0	46
24	1	1	2	2	1	0	2	0	0	8	0	3	2	0	0	0	0	0	25	3	27	134	80	36	12	0	0	0	46.42857143
27	1	1	3	2	1	0	2	0	0	16	0	3	2	0	0	0	0	0	17	3	22	121	75	38	12.66666667	0	0	0	45.85714286
25	1	1	3	1	1	0	4	0	0	12	0	3	2	0	0	0	0	0	25	3	23	128	70	38	12.66666667	0	0	0	44.71428571
24	1	1	2	2	1	0	4	0	1	10	0	4	3	0	0	0	0	0	21	1	25	121	80	42	14	0	0	0	45.28571429
30	1	1	3	1	1	0	2	0	1	12	0	4	3	0	0	0	0	0	20	2	21	121	75	34	11.33333333	0	0	0	46
24	1	4	2	1	1	0	3	0	1	12	0	3	2	0	0	0	0	0	25	1	26	121	70	38	12.66666667	0	0	0	45.42857143
25	1	1	3	2	1	0	2	0	1	17		1	0				0			2	27	126	80	35	11.66666667	0	0	0	45.14285714
34	1	1	4	2	1	0	2	0	0	12	0	3	2	0	0	0	0	0	25	2	24	132	80	37	12.33333333	0	0	0	45.42857143
21	1	1	3	2	1	0	2	0	0	17		1	0				0			3	23	141	92	42	14	0	0	0	46
33	1	1	3	1	1	0	2	0	0	15	0	3	2	0	0	0	0	0	20	3	22	143	92	37	12.33333333	0	0	0	45.57142857
30	1	1	2	1	1	0	4	0	0	15	0	2	1	0	0	0	0	0	20	4	21	126	80	35	11.66666667	0	0	0	46
28	1	1	3	2	1	0	2	0	0	16	0	2	1	0	0	0	0	0	24	3	23	128	80	34	11.33333333	0	0	0	24.71428571
30	1	1	3	1	1	0	1	0	0	8	0	3	2	0	0	0	0	0	20	2	25	121	75	35	11.66666667	0	0	0	44.57142857
25	1	1	4	2	1	0	1	0	0	8	0	2	1	0	0	0	0	0	25	2	28	127	80	35	11.66666667	0	0	0	46.14285714
27	1	1	1	1	1	0	2	0	1	12	0	4	3	0	0	0	0	0	28	3	29	126	74	38	12.66666667	0	0	0	44.85714286
25	1	1	3	2	1	0	3	0	0	16		1	0				0			3	25	123	85	42	14	0	0	0	45.14285714
32	1	1	4	1	1	0	2	0	1	8	0	5	4	0	0	0	1	0	25	2	22	136	80	39	13	0	0	0	45.28571429
24	1	1	3	4	1	1	2	0	0	8	0	3	2	0	0	0	0	0	20	2	22	121	80	40	13.33333333	0	0	0	40.14285714
22	1	1	2	1	1	0	4	0	0	12	0	3	2	0	0	0	0	0	24	2	25	125	75	39	13	0	0	0	46
36	1	1	1	4	1	1	2	0	0	16	0	2	1	0	0	0	0	0	25	5	22	121	70	34	11.33333333	0	0	0	45.85714286
34	2	1	1	1	1	0	5	0	0	15	0	2	1	1	0	0	0	0	21	1	21	131	80	35	11.66666667	0	0	0	45.71428571
24	1	1	2	2	1	0	1	0	0	17	0	3	2	0	0	0	0	0	26	2	21	129	80	35	11.66666667	0	0	0	45.14285714
26	1	1	1	1	1	0	1	0	0	8	0	3	2	0	0	0	0	0	24	2	24	132	83	41	13.66666667	0	0	0	45.57142857
25	1	1	1	2	1	0	1	1	0	17	0	2	1	0	0	0	0	0	25	1	26	125	80	33	11	0	0	0	45.71428571
30	1	1	3	4	1	1	1	0	0	17		1	0				1			4	23	127	70	39	13	0	0	0	46.57142857
31	1	1	1	2	1	0	1	0	1	14	0	4	3	0	0	0	1	0	25	1	28	129	85	41	13.66666667	0	0	0	44.85714286
23	2	1	2	1	1	0	3	0	0	12	0	2	1	0	0	0	0	0	26	1	23	121	75	42	14	0	0	0	46.57142857
25	1	1	4	2	1	0	2	0	0	16	0	5	4	0	0	0	0	0	27	2	27	127	80	40	13.33333333	0	0	0	29.85714286
27	2	1	2	1	1	0	2	0	0	20	0	4	3	0	0	0	0	0	15	2	28	120	75	39	13	0	0	0	45.71428571
30	1	1	3	2	1	0	4	0	0	13	0	3	2	0	0	0	0	1	20	2	29	125	80	40	13.33333333	0	0	0	46.57142857
23	1	1	3	1	1	0	4	0	0	12	0	3	2	0	0	0	0	0	28	2	24	134	85	36	12	0	0	0	40.28571429
24	1	1	3	2	1	0	3	0	0	16	1	2	1	0	0	0	0	0	25	3	22	132	80	35	11.66666667	0	0	0	44.57142857
25	1	1	1	4	1	1	4	1	0	18		1	0				0			3	25	121	80	36	12	0	0	0	45.42857143
30	1	1	3	1	1	0	5	0	0	17	0	3	2	0	0	0	0	0	25	3	25	131	80	37	12.33333333	0	0	0	46.28571429
31	1	1	4	2	1	0	4	0	0	10	0	3	2	0	0	0	0	0	23	2	25	126	80	31	10.33333333	0	0	0	46.28571429
33	1	1	1	4	1	1	1	0	0	12	0	2	1	0	0	0	0	0	25	5	23	142	92	43	14.33333333	0	0	0	47.42857143
38	1	1	1	1	1	0	2	0	0	16	0	2	1	0	0	0	0	0	27	2	23	132	75	33	11	0	0	0	40.14285714
29	1	1	2	1	1	0	5	0	0	10	0	3	2	0	0	0	0	0	23	1	27	124	70	36	12	0	0	0	45.85714286
25	1	4	1	1	1	0	3	0	0	17	0	2	1	0	0	0	0	0	20	1	23	127	70	38	12.66666667	0	0	0	46
30	1	1	3	3	1	0	5	0	0	15	0	4	3	0	0	0	0	0	18	1	22	127	80	40	13.33333333	0	0	0	44.57142857
21	1	1	2	1	1	0	5	0	0	12	0	3	2	0	0	0	0	0	24	5	21	121	80	39	13	0	0	0	46.14285714
35	1	1	3	1	1	0	5	0	0	12	0	4	3	0	0	0	0	0	25	2	26	127	70	34	11.33333333	0	0	0	24
30	1	1	1	1	2	0	5	0	0	16	0	2	1	0	0	0	1	0	22	5	24	127	80	35	11.66666667	0	0	0	46
32	1	1	3	1	1	0	1	0	0	17	0	2	1	0	0	0	0	0	24	2	27	133	80	41	13.66666667	0	0	0	45.42857143
34	1	1	2	4	1	1	5	0	1	12	1	3	2	0	0	0	0	0	25	2	25	123	80	37	12.33333333	0	0	0	45.57142857
23	1	1	3	3	2	0	4	0	1	17		1	0				0			3	23	148	91	43	14.33333333	0	0	0	45
25	3	1	4	1	1	0	2	1	1	14	0	3	2	0	0	0	0	0	23	3	26	121	76	30	10	0	0	0	46.57142857
30	1	1	1	1	1	0	1	0	0	15	0	5	4	0	0	0	0	0	25	2	28	129	70	36	12	1	0	0	46.42857143
30	1	1	3	2	1	0	2	0	0	17	0	2	1	0	0	0	0	0	17	3	27	127	80	40	13.33333333	0	0	0	45.85714286
25	1	1	4	2	2	0	3	0	1	11	0	3	2	0	0	0	0	0	21	5	23	133	80	34	11.33333333	0	0	0	45.57142857
30	2	1	2	1	1	0	5	0	0	12	0	3	2	0	0	0	0	0	25	3	27	127	80	35	11.66666667	0	0	0	44.57142857
24	1	1	2	1	2	0	3	0	0	12	0	2	1	0	0	0	0	0	24	3	23	121	80	40	13.33333333	0	0	0	46.14285714
31	1	1	4	2	1	0	5	0	0	17	0	4	3	0	0	0	0	0	22	4	23	121	80	34	11.33333333	0	0	0	44.71428571
27	1	1	3	2	1	0	5	0	0	17	0	3	2	0	0	0	1	0	25	4	22	124	75	37	12.33333333	0	0	0	45.71428571
28	2	3	2	1	1	0	5	0	0	14	0	3	2	0	0	0	0	0	25	2	28	143	90	38	12.66666667	0	0	0	45.28571429
27	1	1	3	1	2	0	5	0	1	10		1	0				0			3	27	121	70	40	13.33333333	0	0	0	46.57142857
25	1	1	3	1	1	0	4	0	0	16	0	3	2	0	0	0	0	0	20	3	29	121	70	42	14	0	0	0	44.71428571
34	1	1	2	1	1	0	4	1	1	12	0	4	3	0	0	0	0	0	27	3	23	141	91	39	13	0	0	0	40.42857143
30	1	1	3	1	1	0	4	0	1	16	0	3	2	0	0	0	0	0	20	3	25	121	80	40	13.33333333	0	0	0	44.57142857
24	1	1	2	2	1	0	1	0	1	8	0	3	2	0	0	0	0	0	25	3	27	130	80	35	11.66666667	0	0	0	44.71428571
26	1	1	4	2	1	0	3	0	1	13	0	2	1	0	0	0	0	0	27	4	21	132	80	38	12.66666667	0	0	0	45.71428571
24	1	1	2	3	1	0	4	0	0	14		1	0				0			3	26	127	75	40	13.33333333	0	0	0	46.28571429
30	1	1	2	3	1	0	3	0	0	15	0	2	1	0	0	0	0	0	18	1	30	135	80	33	11	0	0	0	45.42857143
31	1	1	3	2	1	0	1	0	0	14	0	3	1	0	0	1	0	0	23	2	22	123	80	40	13.33333333	0	0	0	45.28571429
32	1	1	3	1	1	0	4	0	0	12	0	3	2	0	0	0	0	0	25	2	28	128	70	39	13	0	0	0	46
29	1	1	3	1	1	0	3	0	0	14	1	2	1	0	0	0	0	0	21	2	29	121	75	35	11.66666667	0	0	0	45.71428571
23	1	1	3	1	1	0	3	0	1	10		1	0				0			4	30	127	85	41	13.66666667	0	0	0	24
30	1	1	2	2	1	0	4	0	1	18	0	4	3	0	0	0	0	0	21	5	24	130	80	37	12.33333333	0	0	0	31.28571429
30	2	1	3	2	1	0	4	0	0	14	0	2	1	0	0	0	0	0	23	2	28	121	80	33	11	0	0	0	44.71428571
25	1	1	2	2	1	0	3	0	0	12		1	0				0			2	23	121	80	91	15	1	0	0	45
27	1	1	3	2	1	0	3	0	0	15	0	3	2	0	0	0	0	0	21	2	24	124	80	39	13	0	0	0	46.57142857
31	1	1	2	1	1	0	3	0	0	13	0	3	2	0	0	0	0	0	25	2	25	126	70	41	13.66666667	0	0	0	45.42857143
32	1	1	3	1	1	0	1	0	1	18	0	3	2	0	0	0	0	0	20	3	24	121	75	36	12	0	0	0	44.28571429
33	1	1	3	2	1	0	1	0	0	16	0	2	1	0	0	0	0	0	27	3	23	121	80	43	14.33333333	0	0	0	45.42857143
29	1	1	3	1	1	0	1	0	0	15	0	2	1	0	0	0	0	1	20	3	27	127	70	35	11.66666667	0	0	0	45.85714286
27	1	1	2	4	1	1	2	1	0	19	0	3	2	0	0	0	0	0	20	4	25	136	85	35	11.66666667	0	0	0	46.42857143
36	1	1	3	2	1	0	5	0	1	12	0	4	3	0	0	0	0	0	25	3	27	137	85	39	13	0	0	0	46.57142857
25	1	1	3	1	1	0	4	0	0	14		1	0				0			3	24	139	70	40	13.33333333	0	0	0	46.57142857
32	1	1	1	1	1	0	4	0	0	12	0	4	3	0	0	0	0	0	20	2	25	121	75	41	13.66666667	0	0	0	46.57142857
25	1	1	2	2	1	0	3	0	0	16	0	3	2	0	0	0	0	0	27	3	26	125	70	43	14.33333333	0	0	0	40.71428571
31	1	1	3	2	1	0	3	0	0	18	0	3	2	0	0	0	0	0	29	3	23	137	85	44	14.66666667	0	0	0	46.57142857
31	1	1	3	1	1	0	1	0	0	8	0	2	1	0	0	0	1	1	25	3	26	134	70	37	12.33333333	0	0	0	46.28571429
28	1	1	3	1	1	0	3	0	0	16	0	2	1	0	0	0	0	0	26	2	21	118	80	35	11.66666667	0	0	0	46.14285714
28	1	1	2	1	1	0	1	0	0	12	0	3	2	0	0	0	0	0	20	2	29	137	85	40	13.33333333	0	0	0	46.42857143
33	2	1	3	1	2	0	5	1	0	15	0	2	1	0	0	0	0	0	15	2	24	121	70	39	13	0	0	0	46.57142857
30	1	1	1	1	1	0	1	0	0	13	0	2	1	0	0	0	0	0	21	2	25	136	85	43	14.33333333	0	0	0	46
31	1	1	3	1	1	0	3	0	0	12	0	4	3	0	0	0	0	0	27	2	28	121	80	35	11.66666667	0	0	0	46.14285714
28	1	1	3	2	1	0	5	0	0	8	0	2	1	0	0	0	0	0	28	2	27	132	70	36	12	0	0	0	46.14285714
29	1	1	3	2	1	0	4	0	1	20	0	4	3	0	0	0	0	0	27	2	25	137	85	39	13	0	0	0	38.85714286
28	1	1	3	1	1	0	2	0	1	8	0	3	2	0	0	0	0	0	25	3	26	124	80	40	13.33333333	0	0	0	39.28571429
33	1	1	3	1	1	0	2	0	1	12	0	3	2	0	0	0	0	0	25	3	23	127	80	43	14.33333333	0	0	0	46.57142857
23	1	1	2	1	1	0	3	0	1	15	0	2	1	0	0	0	0	0	31	4	28	138	85	42	14	0	0	0	46
30	1	1	3	1	1	0	2	0	1	13	0	2	1	0	0	0	0	0	20	4	29	119	75	34	11.33333333	0	0	0	44.57142857
29	1	1	3	1	1	0	4	0	0	12	0	3	2	0	0	0	0	1	28	4	23	118	70	36	12	0	0	0	45.71428571
24	3	1	1	1	1	0	4	0	0	13	0	2	1	0	0	0	0	0	27	3	24	124	70	39	13	0	0	0	46.14285714
35	1	1	3	1	1	0	4	0	0	16	0	3	2	0	0	0	0	0	25	3	26	121	80	41	13.66666667	0	0	0	45.85714286
30	1	1	1	1	1	0	4	0	0	15	0	4	3	0	0	0	0	0	27	3	22	135	85	43	14.33333333	0	0	0	45.85714286
25	1	1	3	1	1	0	3	0	0	12	0	2	1	0	0	0	0	0	20	3	27	121	70	36	12	0	0	0	45.14285714
29	1	1	4	2	1	0	4	0	0	12	1	3	2	0	0	0	0	0	24	3	29	136	85	39	13	0	0	0	46.57142857
18	1	1	3	1	1	0	1	0	0	13	0	2	1	0	0	0	0	0	20	1	24	127	80	39	13	0	0	0	44.85714286
33	1	1	3	2	1	0	4	0	0	8	0	3	2	0	0	0	0	0	21	1	25	137	80	38	12.66666667	0	0	0	39.42857143
25	1	1	3	3	1	0	3	0	0	15	0	3	2	0	0	0	0	0	25	1	26	138	80	39	13	0	0	0	46.28571429
31	1	1	2	2	1	0	2	0	1	15	0	3	2	0	0	0	0	0	20	2	23	139	85	37	12.33333333	0	0	0	45.85714286
25	1	4	2	1	1	0	3	0	0	12	0	2	1	0	0	0	0	0	25	2	28	121	75	43	14.33333333	0	0	0	45.28571429
25	1	1	3	1	1	0	3	0	0	15	0	3	2	0	0	0	0	0	27	2	27	135	85	38	12.66666667	0	0	0	46.14285714
30	1	1	3	2	1	0	2	0	1	8	0	3	1	0	0	0	0	0	27	2	23	137	80	39	13	0	0	0	45.57142857
30	1	1	3	1	1	0	3	0	0	10		1	0				0			3	23	121	80	37	12.33333333	0	0	0	44.57142857
31	1	1	2	2	1	0	3	0	1	16	0	4	3	0	0	0	0	0	24	2	24	141	91	41	13.66666667	0	0	0	46.42857143
35	1	1	2	1	1	0	1	0	1	16	0	3	2	0	0	0	0	0	25	4	23	125	80	42	14	0	0	0	45.42857143
30	2	1	2	1	1	0	4	0	0	14	0	3	2	0	0	0	0	0	22	3	26	128	80	40	13.33333333	0	0	0	46
26	1	1	3	1	1	0	4	0	0	12	0	4	3	0	0	0	0	0	25	2	27	123	80	42	14	0	0	0	45.85714286
29	1	1	3	1	1	0	3	0	0	20	0	3	2	0	0	0	0	0	25	2	23	125	80	33	11	0	0	0	46.14285714
25	1	1	3	2	1	0	1	0	1	12	0	2	1	0	0	0	0	0	25	2	27	132	85	34	11.33333333	0	0	0	45.85714286
28	1	1	2	2	1	0	4	0	0	12	0	4	3	0	0	0	0	0	26	3	23	136	80	40	13.33333333	0	0	0	45.14285714
33	1	1	3	2	1	0	3	0	0	16	0	5	3	1	0	0	0	0	25	3	21	138	85	35	11.66666667	0	0	0	44.28571429
26	1	1	3	3	1	0	4	0	0	12	0	2	1	0	0	0	0	0	20	3	26	123	80	34	11.33333333	0	0	0	45.28571429
31	1	1	3	2	1	0	1	0	0	17	0	3	2	0	0	0	0	1	24	4	31	124	70	42	14	0	0	0	45.85714286
23	1	1	3	1	1	0	4	0	0	12	1	3	2	0	0	0	0	0	35	3	27	127	80	38	12.66666667	0	0	0	44.85714286
32	1	1	1	3	1	0	5	0	1	11	0	3	2	0	0	0	0	0	25	2	23	127	85	39	13	0	0	0	45.57142857
32	1	1	1	1	1	0	1	0	0	10	0	3	2	0	0	0	0	0	23	2	27	129	80	41	13.66666667	0	0	0	40.28571429
27	1	1	3	1	1	0	4	0	0	14	0	2	1	0	0	0	0	0	15	3	28	132	80	35	11.66666667	0	0	0	44.71428571
25	1	1	3	2	1	0	4	0	0	15	1	2	1	0	0	0	0	0	25	3	25	131	80	36	12	0	0	0	45.14285714
30	1	1	3	2	1	0	3	1	0	17	0	2	1	0	0	0	0	0	27	3	25	135	85	39	13	0	0	0	45.28571429
35	1	1	1	4	1	1	3	0	0	10	0	4	3	0	0	0	0	0	25	2	23	139	86	39	13	0	0	0	46.42857143
25	1	1	3	1	1	0	4	0	0	15	0	3	2	0	0	0	0	0	19	3	21	126	80	35	11.66666667	0	0	0	22.28571429
18	1	1	1	2	2	0	3	0	0	16	0	2	1	0	0	0	0	0	25	3	27	137	85	36	12	0	0	0	45
32	1	1	2	3	2	0	2	0	1	16	0	3	2	0	0	0	0	1	23	6	22	137	80	38	12.66666667	0	0	0	45.71428571
20	1	1	2	1	1	0	2	0	0	10	0	2	1	0	0	0	0	0	24	2	25	139	87	37	12.33333333	0	0	0	46.28571429
31	1	1	1	1	1	0	1	0	1	15	1	2	1	0	0	0	0	0	25	2	29	121	80	39	13	0	0	0	25.71428571
30	1	1	3	1	1	0	1	0	0	10	0	2	1	0	0	0	0	0	23	2	23	126	80	38	12.66666667	0	0	0	45.28571429
33	1	1	2	1	1	0	2	0	0	8	0	3	2	0	0	0	0	0	18	3	23	130	80	37	12.33333333	0	0	0	46.28571429
25	1	1	2	2	1	0	2	0	0	14	0	3	2	0	0	0	0	0	26	3	26	127	75	39	13	0	0	0	45.57142857
30	1	1	2	1	1	0	3	0	0	14	0	2	1	0	0	0	0	0	26	3	29	121	70	39	13	0	0	0	45.85714286
32	1	1	3	1	1	0	2	0	0	15	0	4	3	0	0	0	0	0	27	2	24	129	70	39	13	0	0	0	44.71428571
27	1	1	3	2	1	0	2	0	0	12	0	2	1	0	0	0	0	0	28	2	24	128	82	42	14	0	0	0	45.28571429
31	1	1	1	4	1	1	3	1	0	15	0	5	4	0	0	0	0	0	25	3	22	127	80	35	11.66666667	0	0	0	23.57142857
31	1	1	1	4	1	1	2	0	0	20	0	4	3	0	0	1	0	0	25	6	24	131	85	37	12.33333333	0	0	0	45.85714286
37	1	1	3	2	1	0	2	0	0	8	0	3	1	1	0	0	0	0	28	2	23	130	75	37	12.33333333	0	0	0	46.14285714
30	1	1	2	1	1	0	3	0	1	16		1	0				0			3	24	137	85	35	11.66666667	0	0	0	46
24	1	1	3	2	1	0	2	0	0	8	0	2	1	0	0	0	0	0	30	4	23	137	75	35	11.66666667	0	0	0	45.14285714
24	1	1	3	1	1	0	4	0	0	17	0	2	1	0	0	0	0	0	25	4	22	124	80	39	13	0	0	0	45.28571429
31	1	1	3	1	1	0	4	0	0	16	0	3	2	0	0	0	0	0	25	3	26	128	75	34	11.33333333	0	0	0	44.57142857
32	1	1	2	3	1	0	3	0	0	17	0	4	3	0	1	0	1	0	25	4	29	125	80	43	14.33333333	0	0	0	46.14285714
32	1	1	3	2	1	0	3	0	1	14		1	0				0			3	25	127	80	39	13	0	0	0	44.85714286
33	2	3	1	1	1	0	4	0	1	15	0	4	3	0	0	0	0	1	20	3	27	130	82	35	11.66666667	0	0	0	45.85714286
27	1	1	3	3	1	0	5	0	0	12	0	2	1	0	0	0	0	0	24	3	26	136	75	43	14.33333333	0	0	0	45.14285714
28	1	1	3	2	1	0	5	0	1	10	0	3	2	0	0	0	0	0	25	2	28	127	70	36	12	0	0	0	45.85714286
25	1	1	3	2	1	0	2	0	0	12	0	2	1	0	0	0	0	0	25	3	26	134	85	35	11.66666667	0	0	0	45
29	1	1	3	1	1	0	1	0	1	12	0	3	2	0	0	0	0	0	32	2	27	127	80	44	14.66666667	0	0	0	46
25	1	1	3	2	1	0	2	0	1	8	0	2	1	0	0	0	0	0	25	2	21	132	80	39	13	0	0	0	45.57142857
30	1	1	3	1	1	0	2	0	1	16	0	3	2	0	0	0	0	0	30	2	22	127	80	38	12.66666667	0	0	0	45.42857143
25	3	1	3	2	1	0	3	0	1	16	0	3	2	0	0	0	0	0	27	3	26	121	80	39	13	0	0	0	45.28571429
29	1	1	3	2	1	0	5	1	1	12	0	3	2	0	0	0	0	0	25	2	27	128	75	36	12	0	0	0	46.14285714
34	1	1	3	2	1	0	3	0	1	12	1	4	3	0	0	0	0	0	15	3	28	132	80	38	12.66666667	0	0	0	44.85714286
30	1	1	1	1	1	0	5	0	1	14	0	3	2	0	0	0	0	0	20	2	27	121	80	39	13	0	0	0	45.14285714
32	1	1	2	3	1	0	4	1	1	18	0	4	3	0	0	0	0	0	20	1	28	125	80	35	11.66666667	0	0	0	46
29	1	1	3	2	1	0	2	0	1	15	0	3	2	0	0	0	0	0	25	2	23	126	83	43	14.33333333	0	0	0	45.71428571
22	1	1	3	4	1	0	1	0	0	16	0	5	4	0	0	0	0	0	26	2	24	121	75	36	12	0	0	0	45.42857143
24	1	1	3	1	1	0	1	0	1	17	0	2	1	0	0	0	0	0	25	2	25	132	82	44	14.66666667	0	0	0	45.85714286
30	1	1	2	2	1	0	5	0	0	8	0	3	2	0	0	0	0	0	17	2	23	141	91	37	12.33333333	0	0	0	44.85714286
30	1	1	3	1	1	0	4	0	0	12		1	0				0			3	26	121	80	39	13	0	0	0	45.71428571
28	3	1	4	2	1	0	1	1	0	16	0	3	2	0	0	0	0	0	25	5	24	125	80	41	13.66666667	0	0	0	45.57142857
26	1	1	3	1	1	0	4	0	0	12	0	2	1	0	0	0	0	0	25	3	21	127	85	39	13	0	0	0	45.42857143
30	1	1	2	1	1	0	3	0	0	10	0	2	1	0	0	0	0	0	20	2	23	121	80	37	12.33333333	0	0	0	46.14285714
26	1	1	2	1	1	0	3	0	0	15	0	3	2	0	0	0	0	0	25	8	25	134	85	35	11.66666667	0	0	0	45.85714286
32	1	1	2	3	2	0	4	0	1	16	1	3	2	0	0	0	0	0	21	4	23	148	92	34	11.33333333	0	0	0	46.14285714
28	1	1	2	1	3	0	4	0	1	8	0	4	3	0	0	0	0	0	25	6	27	137	81	34	11.33333333	0	0	0	45
23	1	1	3	2	1	0	5	0	0	12		1	0				0			3	23	129	80	35	11.66666667	0	0	0	45.42857143
32	1	1	2	1	1	0	3	0	0	14	0	5	4	0	0	0	0	0	25	3	21	124	85	37	12.33333333	0	0	0	45.71428571
30	1	1	1	1	1	0	1	0	0	8	0	5	4	0	0	0	0	0	27	3	25	121	80	35	11.66666667	0	0	0	46.42857143
32	1	1	3	2	1	0	1	0	0	11	0	4	3	0	0	0	0	0	26	3	27	134	85	37	12.33333333	0	0	0	45.57142857
31	1	1	2	1	1	0	3	0	0	13	0	3	2	0	0	0	0	0	25	2	23	129	80	40	13.33333333	0	0	0	45.42857143
30	1	1	3	1	1	0	4	0	0	15	0	3	1	1	0	0	0	0	21	4	24	132	80	34	11.33333333	0	0	0	44.57142857
24	1	1	3	1	1	0	2	1	0	17	0	3	2	0	0	0	0	0	20	6	21	121	80	40	13.33333333	0	0	0	45
27	3	1	3	1	1	0	3	1	0	8	0	2	1	0	0	0	0	0	25	6	25	132	75	42	14	0	0	0	46.14285714
29	1	1	4	2	2	0	4	0	1	17	0	2	1	0	0	0	0	0	18	3	27	127	75	39	13	0	0	0	44.57142857
35	1	3	3	3	1	0	1	0	0	16	0	3	2	0	0	0	0	0	22	4	25	127	75	37	12.33333333	0	0	0	45.28571429
29	1	1	4	2	1	0	4	0	0	17	0	2	1	0	0	0	0	0	28	4	25	121	80	40	13.33333333	0	0	0	45.28571429
32	1	1	2	1	1	0	5	1	0	8	0	2	1	0	0	0	0	0	25	2	27	123	85	35	11.66666667	0	0	0	45.42857143
27	1	1	4	4	1	1	5	0	1	16	0	3	2	0	0	0	1	0	20	2	28	134	85	39	13	0	0	0	46
28	2	1	2	3	1	0	5	0	0	17	0	3	2	0	0	0	0	0	21	3	29	128	80	37	12.33333333	0	0	0	45.42857143
30	1	1	1	4	1	1	4	1	1	16	0	3	2	0	0	0	0	0	25	3	21	137	85	41	13.66666667	0	0	0	44.85714286
30	1	1	2	3	1	0	4	1	0	18	0	4	3	0	0	0	0	1	22	3	22	121	70	42	14	0	0	0	45.85714286
31	1	1	2	3	2	0	1	0	1	16	0	3	2	0	0	0	0	0	25	4	25	134	85	35	11.66666667	0	0	0	45.71428571
33	2	1	3	1	1	0	4	1	0	15	0	3	2	0	0	0	0	0	25	4	25	121	80	39	13	0	0	0	46.28571429
34	1	1	3	3	1	0	3	0	0	16	0	3	2	0	0	0	0	0	21	5	27	128	80	34	11.33333333	0	0	0	46.57142857
24	1	1	3	3	2	0	1	0	1	15	1	3	2	0	1	0	0	0	20	4	23	128	60	43	14.33333333	0	0	0	45
25	1	1	2	2	1	0	5	0	0	13	0	3	1	1	0	0	0	0	24	5	27	125	70	32	10.66666667	0	0	0	45.28571429
30	1	1	3	1	1	0	2	0	0	20	0	3	1	1	0	0	0	0	27	6	24	129	80	38	12.66666667	0	0	0	45
25	3	1	3	2	1	0	1	0	0	16	0	3	2	0	0	0	0	0	25	3	25	129	60	37	12.33333333	0	0	0	46
24	1	1	2	1	1	0	1	0	0	12	0	3	2	0	0	0	0	0	25	4	21	123	75	33	11	0	0	0	44.85714286
35	1	1	3	1	1	0	2	0	0	8	0	4	3	0	0	0	0	0	30	3	29	126	75	37	12.33333333	0	0	0	45.71428571
32	1	1	3	1	1	0	2	0	1	15	0	4	3	0	0	0	0	0	24	4	23	123	70	39	13	0	0	0	44.57142857
29	1	1	3	1	1	0	3	0	1	12	0	2	1	0	0	0	1	0	25	4	30	124	70	43	14.33333333	0	0	0	45.71428571
26	1	1	2	1	1	0	2	1	1	13	0	3	1	1	0	0	0	0	25	4	21	127	80	40	13.33333333	0	0	0	46.14285714
25	1	1	2	2	1	0	1	0	1	17	0	3	2	0	0	0	0	0	27	3	28	115	75	35	11.66666667	0	0	0	29.57142857
26	1	1	3	2	1	0	4	0	1	12	0	3	2	0	0	0	0	0	26	4	23	126	80	35	11.66666667	0	0	0	46.57142857
27	1	1	3	2	1	0	5	0	0	15	0	2	1	0	0	0	0	0	20	4	25	140	92	39	13	0	0	0	44.57142857
34	1	1	3	2	1	0	1	0	1	10	0	3	2	0	0	0	0	0	27	3	24	126	75	37	12.33333333	0	0	0	44.85714286
30	1	1	3	2	1	0	2	0	1	14	0	2	1	0	0	0	0	0	25	3	26	134	80	38	12.66666667	0	0	0	46.57142857
32	1	1	1	1	1	0	1	0	0	19	0	2	1	0	0	0	0	0	25	6	27	127	80	33	11	0	0	0	44.71428571
26	1	1	1	4	1	1	2	0	0	17	0	3	2	0	0	0	1	1	30	6	21	129	82	35	11.66666667	0	0	0	46.14285714
27	2	1	2	3	1	0	2	0	0	19	0	4	1	0	0	1	0	0	35	4	29	125	80	36	12	0	0	0	45.85714286
37	2	1	2	4	1	1	5	0	0	14	0	3	2	0	0	0	0	0	27	4	25	125	70	32	10.66666667	0	0	0	45.71428571
30	1	1	3	1	1	0	2	0	0	16		1	0				0			3	25	129	75	38	12.66666667	0	0	0	46.28571429
24	1	1	3	1	1	0	5	0	0	10	1	3	2	0	0	0	0	0	25	3	27	126	70	35	11.66666667	0	0	0	46.57142857
26	1	1	3	1	1	0	5	0	0	12	0	2	1	0	0	0	0	0	20	3	21	134	75	34	11.33333333	0	0	0	45.14285714
26	1	1	3	2	1	0	1	0	0	16		1	0				0			4	27	121	70	38	12.66666667	0	0	0	45.71428571
32	1	1	3	2	1	0	2	0	0	8	0	3	2	0	0	0	0	0	35	5	23	117	75	39	13	0	0	0	46.14285714
26	2	3	3	1	1	0	2	0	0	15	0	3	2	0	0	0	0	0	25	3	25	134	70	42	14	0	0	0	46.42857143
36	1	1	2	1	1	0	1	0	0	14	0	4	3	0	0	0	0	0	17	4	28	126	70	34	11.33333333	0	0	0	44.85714286
28	2	3	3	1	1	0	2	0	0	14	0	3	2	0	0	0	1	0	27	3	31	120	75	39	13	0	0	0	46.28571429
24	1	1	3	1	1	0	5	0	0	12		1	0				0			3	26	128	70	32	10.66666667	0	0	0	45.57142857
36	1	1	3	2	1	0	3	0	1	15	0	2	1	0	0	0	0	0	26	5	24	132	85	36	12	0	0	0	45
24	1	1	3	1	1	0	3	0	0	18		1	0				0			3	29	128	70	36	12	0	0	0	45.57142857
25	1	1	3	1	1	0	4	0	0	12	0	3	2	0	0	0	0	0	25	4	24	121	75	37	12.33333333	0	0	0	46.14285714
23	1	1	3	1	1	0	2	0	0	13		1	0				0			4	27	149	93	37	12.33333333	0	0	0	46.28571429
32	1	1	3	2	1	0	4	0	0	13	0	3	2	0	0	0	0	0	27	3	21	121	70	39	13	0	0	0	44.71428571
29	1	1	3	1	1	0	3	0	0	15	0	2	1	0	0	0	0	0	15	4	23	126	75	40	13.33333333	0	0	0	45.71428571
30	1	1	3	3	1	0	4	0	0	13	0	2	1	0	0	0	0	0	25	4	22	128	80	35	11.66666667	0	1	0	46.42857143
22	1	1	3	2	1	0	4	0	0	10	0	3	2	0	0	0	0	0	25	4	30	127	70	39	13	0	0	0	45.28571429
33	1	1	3	1	1	0	4	0	0	12	0	3	2	0	0	0	0	0	15	3	27	132	75	42	14	0	0	0	44.85714286
28	1	1	3	1	1	0	1	0	0	14	0	2	1	0	1	0	0	0	25	3	21	128	75	35	11.66666667	0	0	0	45.42857143
34	1	1	2	1	1	0	5	0	0	12	1	3	2	0	0	0	0	0	25	3	27	123	80	37	12.33333333	0	1	0	46.14285714
32	1	1	2	1	1	0	5	0	0	15	0	5	4	0	0	0	0	0	25	3	28	129	70	39	13	0	0	0	44.57142857
29	1	1	2	4	1	1	5	0	0	17	0	3	2	0	0	0	1	0	25	3	22	121	80	41	13.66666667	0	0	0	39.85714286
18	1	1	2	1	1	0	4	0	0	11	0	3	2	0	0	0	0	0	25	5	21	123	75	40	13.33333333	0	0	0	44.85714286
19	2	1	3	1	1	0	4	0	0	18	1	2	1	0	1	0	0	1	26	4	27	126	70	39	13	0	0	0	46.57142857
26	1	1	3	2	1	0	5	0	1	15		1	0				0			4	29	128	70	40	13.33333333	0	0	0	45.57142857
25	1	1	3	1	1	0	5	0	1	12	0	4	3	0	0	0	0	0	23	4	23	121	75	37	12.33333333	0	0	0	45.14285714
24	1	1	2	2	1	0	3	0	1	14	0	4	3	0	0	0	0	0	24	4	25	125	70	36	12	0	1	0	45.28571429
27	1	1	1	1	1	0	2	0	1	12	0	3	2	0	0	0	0	0	25	2	24	129	75	37	12.33333333	0	0	0	44.57142857
30	1	1	3	2	1	0	4	0	1	16	0	3	2	0	0	0	0	0	25	3	28	119	80	40	13.33333333	0	0	0	45.14285714
20	1	1	3	1	1	0	5	1	0	16		1	0				0			3	25	120	70	34	11.33333333	0	0	0	45.14285714
25	1	1	2	1	1	0	4	0	0	15	0	2	1	0	0	0	0	0	25	3	29	114	75	35	11.66666667	0	0	0	44.28571429
32	1	1	1	4	1	0	2	0	0	8	0	4	3	0	0	0	1	0	19	6	22	136	85	37	12.33333333	0	0	0	46.14285714
24	1	1	2	1	1	0	2	0	0	12		1	0				0			3	26	137	80	39	13	0	0	0	45.57142857
25	1	1	3	1	1	0	5	0	0	10		1	0				0			3	25	146	91	34	11.33333333	0	0	0	45.71428571
30	1	1	1	1	1	0	4	0	0	14	0	2	1	0	0	0	0	0	25	3	29	134	70	41	13.66666667	0	0	0	45.42857143
30	1	1	3	1	1	0	4	0	0	16	0	4	3	0	0	0	0	0	28	3	20	139	75	40	13.33333333	0	0	0	45.42857143
31	1	1	3	1	1	0	2	0	0	15	0	4	3	0	0	0	0	0	22	3	27	127	70	42	14	0	1	0	45.85714286
26	1	1	2	4	1	1	1	1	0	13	0	2	1	0	0	0	1	0	25	4	23	132	86	37	12.33333333	0	0	0	21.85714286
34	1	1	2	1	1	0	1	0	0	12	0	5	4	0	0	0	0	0	25	3	28	128	85	34	11.33333333	0	0	0	46
26	1	2	2	2	1	0	3	0	0	8		1	0				0			3	23	127	80	35	11.66666667	0	0	0	45.57142857
27	1	1	2	4	1	1	2	0	1	16	0	5	4	0	0	0	1	0	22	5	22	132	70	33	11	0	0	0	46.28571429
35	1	1	2	1	1	0	3	0	0	12	0	4	3	0	0	0	1	0	21	3	25	129	75	37	12.33333333	0	0	0	45.14285714
36	1	1	2	1	1	0	3	0	0	15	0	4	3	0	0	1	0	0	20	3	27	129	70	34	11.33333333	0	0	0	45.14285714
32	1	1	3	2	1	0	4	1	0	12	0	3	2	0	0	0	0	0	25	3	29	134	75	35	11.66666667	0	1	0	45.57142857
24	1	1	2	2	1	0	3	0	1	16		1	0				0			4	24	126	80	44	14.66666667	0	0	0	46.42857143
31	1	1	2	2	1	0	4	0	1	8	0	3	1	0	0	1	0	0	25	4	24	137	80	39	13	0	0	0	45.28571429
30	1	1	3	2	1	0	3	0	1	16	0	4	3	0	0	0	0	1	15	5	23	130	75	37	12.33333333	0	0	0	44.85714286
29	1	1	3	1	1	0	3	0	1	12	0	3	2	0	0	0	0	0	25	3	26	131	75	39	13	0	0	0	45.57142857
30	1	1	3	2	1	0	4	0	0	12	0	3	2	0	0	0	0	0	20	3	28	132	85	41	13.66666667	0	0	0	45.42857143
32	1	1	3	1	1	0	2	0	0	12	0	4	3	0	0	0	0	0	28	3	23	126	80	41	13.66666667	0	0	0	44.57142857
20	1	1	3	2	1	0	1	0	0	12	0	3	2	0	0	0	0	0	25	3	25	123	89	36	12	1	0	0	45.85714286
26	1	1	3	2	1	0	1	0	0	8		1	0				0			4	27	129	70	39	13	0	1	0	45.42857143
29	1	1	2	1	1	0	2	0	0	8	0	2	1	0	0	0	0	0	28	3	23	127	80	40	13.33333333	0	0	0	46.28571429
30	1	1	3	2	1	0	3	0	0	16	0	2	1	0	0	0	0	0	25	4	24	128	72	41	13.66666667	0	0	0	42
30	1	1	3	2	1	0	2	0	0	18	0	4	3	0	0	0	0	0	24	4	25	127	83	41	13.66666667	0	0	0	46
36	1	1	2	2	1	0	4	0	0	8	0	5	4	0	0	0	0	0	15	3	26	137	85	43	14.33333333	0	0	0	45.28571429
23	1	1	2	2	1	0	5	0	0	10	0	4	2	0	0	1	0	0	20	2	25	119	70	40	13.33333333	0	0	0	45.57
37	3	1	2	1	1	0	4	0	0	20	0	3	2	0	0	0	0	0	20	3	29	128	71	37	12.33333333	0	0	0	36.71428571
27	1	2	3	2	1	0	5	0	0	12	0	2	1	0	0	0	0	0	25	3	29	129	80	35	11.66666667	0	0	0	45.71428571
24	1	1	4	2	1	0	4	0	0	17	0	2	1	0	0	0	0	0	17	3	30	123	70	35	11.66666667	0	0	0	44.57142857
30	1	1	4	2	1	0	3	0	0	12	0	3	2	0	0	0	0	0	25	4	24	136	68	40	13.33333333	0	1	0	46.71
20	2	3	1	1	1	0	1	0	1	16	1	2	1	0	0	0	0	0	25	4	23	121	70	42	14	0	0	0	45
24	2	1	1	4	1	1	3	0	1	16	0	2	1	0	0	0	1	0	18	5	22	125	80	35	11.66666667	0	0	0	45
18	1	1	3	2	1	0	3	0	1	20		1	0				0			4	23	124	76	39	13	0	0	0	40.14285714
31	1	1	3	1	1	0	1	0	1	20	0	5	4	0	0	0	0	0	24	4	21	126	71	45	15	0	0	0	45.42857143
38	1	1	1	1	1	0	2	0	1	12	0	3	2	0	0	0	0	0	15	4	22	132	73	43	14.33333333	0	0	0	46.14285714
28	1	1	3	1	1	0	3	0	1	8	0	3	2	0	0	0	0	0	25	4	25	120	65	37	12.33333333	0	1	0	44.57142857
24	1	1	4	2	1	0	4	0	0	16		1	0				0			3	22	128	85	35	11.66666667	0	0	0	46
25	1	1	3	4	1	1	2	1	0	8	0	3	2	0	0	0	1	0	21	6	23	141	90	38	12.66666667	0	0	0	45.85714286
24	2	1	2	4	1	1	1	1	0	15	0	3	2	0	0	0	1	0	15	5	22	128	82	37	12.33333333	0	0	0	45.57142857
25	1	1	3	2	1	0	3	0	0	8	0	3	2	0	0	0	0	0	26	6	21	128	75	37	12.33333333	0	0	0	45.42857143
36	2	1	1	1	1	0	4	0	0	15	0	2	1	0	0	0	0	0	25	3	29	136	68	39	13	0	1	0	45.14285714
28	1	1	3	1	1	0	3	0	0	19	0	2	1	0	0	0	0	0	24	3	24	127	76	36	12	0	0	0	45.42857143
25	1	1	4	2	1	0	4	0	0	18	0	2	1	0	0	0	0	0	25	3	26	141	75	47	15.66666667	0	1	0	45.71428571
22	2	1	2	1	1	0	3	1	0	19	0	3	2	0	0	0	0	0	25	4	27	137	69	39	13	0	0	0	46.42857143
34	1	1	3	1	1	0	3	0	0	8	1	3	2	0	0	0	0	0	27	4	23	126	67	34	11.33333333	0	0	0	44.71428571
27	1	1	4	2	1	0	1	0	0	16	0	5	4	0	0	0	0	0	27	3	28	129	71	41	13.66666667	0	1	0	46
35	2	1	2	1	1	0	4	0	0	14	0	5	4	0	0	0	0	1	25	3	20	130	73	43	14.33333333	0	0	0	46.57142857
24	2	1	3	2	1	0	5	0	0	16	0	2	1	0	0	0	0	0	15	3	23	127	76	39	13	0	0	0	46.14285714
26	2	1	1	1	1	0	4	1	0	10		1	0				1			4	29	132	74	38	12.66666667	0	0	0	44.71428571
34	1	1	4	1	1	0	4	0	0	12	0	4	3	0	0	0	0	0	25	3	26	134	76	39	13	0	0	0	46.14285714
25	2	1	3	1	1	0	1	0	1	17	0	2	1	0	0	0	0	0	27	4	24	125	80	35	11.66666667	0	0	0	45.14285714
27	1	1	1	1	2	0	4	0	0	16	0	2	1	0	0	0	1	0	30	4	23	127	80	40	13.33333333	0	0	0	45.85714286
36	1	1	2	3	1	0	3	0	1	12	0	2	1	0	0	0	0	0	25	3	29	137	78	42	14	0	1	0	46.14285714
31	1	1	1	4	1	1	3	0	0	16	0	2	1	0	0	0	0	0	22	3	26	134	82	38	12.66666667	0	1	0	46.57142857
25	1	1	3	1	1	0	5	0	0	12	0	2	1	0	0	0	0	0	27	3	24	131	70	33	11	0	0	0	45.14285714
22	1	1	2	1	1	0	3	0	0	10		1	0				0			4	26	137	75	35	11.66666667	0	0	0	44.57142857
27	1	1	2	1	1	0	1	0	0	15	0	2	1	0	0	0	0	0	25	4	22	127	69	35	11.66666667	0	0	0	45.57142857
27	1	1	3	2	1	0	2	0	0	17	1	3	2	0	0	0	0	0	17	4	23	132	75	38	12.66666667	0	0	0	45.71428571
22	1	1	3	1	1	0	4	0	0	16	0	2	1	0	0	0	0	0	18	4	24	122	70	40	13.33333333	0	0	0	46
23	1	1	3	1	1	0	2	0	1	10	0	3	2	0	0	0	0	0	25	3	22	128	65	39	13	0	0	0	45.42857143
36	1	1	2	1	1	0	4	0	1	16	0	2	1	0	0	0	0	0	22	3	24	129	66	40	13.33333333	1	0	0	44.71428571
31	1	1	3	2	1	0	2	0	1	12		1	0				0			4	25	121	75	39	13	0	0	0	45.85714286
30	1	1	4	2	1	0	1	0	0	14	0	2	1	0	1	0	0	0	27	4	27	130	68	41	13.66666667	0	1	0	46.57142857
27	1	1	3	1	1	0	1	0	0	15	0	3	2	0	0	0	0	0	24	4	24	127	62	43	14.33333333	0	0	0	46.14285714
29	1	1	3	1	1	0	2	0	0	12	0	3	2	0	0	0	0	0	19	3	23	142	91	35	11.66666667	0	1	0	46.28571429
30	1	3	4	2	1	0	3	0	0	10	1	2	1	0	0	0	0	0	15	4	27	144	70	37	12.33333333	0	0	0	45.71428571
25	3	1	3	1	1	0	2	0	0	15	0	2	1	0	0	0	0	0	20	4	24	127	70	41	13.66666667	0	0	0	44.71428571
28	1	1	2	1	1	0	2	0	0	14	0	2	1	0	0	0	0	0	20	4	23	127	78	36	12	0	0	0	46.14285714
22	1	1	1	2	2	0	5	0	0	16	0	2	1	0	0	0	0	0	20	3	26	134	72	42	14	0	1	0	46.57142857
21	1	1	2	1	1	0	3	0	0	11	0	3	2	0	0	0	0	0	28	5	24	138	87	43	14.33333333	0	0	0	45.71428571
32	1	1	1	1	1	0	2	0	1	14	0	2	1	0	0	0	1	1	26	4	23	129	80	37	12.33333333	0	1	0	45.71428571
26	1	1	3	1	1	0	2	0	0	10	0	2	1	0	0	0	0	0	19	3	23	121	79	35	11.66666667	0	0	0	46.42857143
29	1	1	2	1	1	0	3	1	0	8	0	3	2	0	0	0	0	0	19	3	25	124	70	35	11.66666667	0	0	0	46.14285714
25	1	1	3	2	1	0	2	0	0	12		1	0				0			3	27	121	73	38	12.66666667	0	0	0	44.57142857
28	1	1	3	2	1	0	2	0	1	8	0	3	1	0	0	1	0	0	17	3	23	121	65	44	14.66666667	0	0	0	45.42857143
27	1	1	3	1	1	0	4	0	1	12	0	2	1	0	0	0	0	0	25	4	25	129	68	43	14.33333333	0	0	0	46.28571429
34	1	1	3	2	1	0	3	0	1	14	0	3	2	0	0	0	0	0	24	4	23	130	77	40	13.33333333	0	1	0	40
33	1	1	1	1	1	0	4	0	1	16	0	2	1	0	0	0	1	0	23	4	24	131	68	36	12	0	0	0	45.85714286
34	1	1	3	1	1	0	3	0	1	17	0	2	1	0	0	0	0	0	20	5	28	132	70	34	11.33333333	0	1	0	45.57142857
26	1	1	3	2	1	0	5	0	0	10	0	2	1	0	0	0	0	0	28	3	27	138	85	43	14.33333333	0	0	0	45
34	1	1	1	1	1	0	5	0	0	15	0	3	2	0	0	0	0	0	22	3	24	132	67	40	13.33333333	0	0	0	45.42857143
28	1	1	3	2	1	0	5	0	0	12	0	3	2	0	0	0	0	0	25	4	23	134	65	39	13	0	1	0	45.28571429
25	1	1	2	1	1	0	1	0	0	17	0	2	1	0	0	0	0	0	26	3	25	132	62	43	14.33333333	0	0	0	46.42857143
29	1	1	3	2	1	0	1	0	0	14	0	4	3	0	0	0	0	0	28	3	29	143	68	35	11.66666667	0	0	0	46.14285714
30	1	1	2	2	1	0	4	0	0	8	0	3	1	1	0	0	0	0	15	3	26	131	67	36	12	0	0	0	46.57142857
25	1	1	3	1	1	0	1	0	0	15		1	0				0			3	23	129	65	37	12.33333333	0	0	0	44.71428571
32	1	1	3	2	1	0	2	0	0	16	0	5	4	0	0	0	0	0	25	3	22	131	66	38	12.66666667	0	1	0	45.57142857
28	1	1	3	1	1	0	4	0	0	12	0	3	2	0	0	0	0	0	27	4	25	138	68	40	13.33333333	1	0	0	45.57142857
32	1	1	1	1	1	0	3	0	0	10	0	3	1	1	0	0	0	0	25	3	27.5	124	70	37	12.33333333	0	0	0	46.42857143
36	1	1	2	1	1	0	5	0	0	10	0	2	1	0	0	0	0	0	25	3	27	132	69	39	13	0	1	0	46.42857143
25	1	1	2	3	1	0	4	0	0	18	0	2	1	0	0	0	0	0	15	4	26	135	75	40	13.33333333	0	0	0	46.14285714
26	1	1	2	1	3	0	2	0	1	8	0	2	1	0	0	0	0	0	16	3	28	121	60	43	14.33333333	0	0	0	46.28571429
23	1	1	3	2	1	0	1	0	0	17	1	2	1	0	0	0	0	0	25	3	23	123	73	34	11.33333333	0	0	0	44.71428571
35	1	1	2	1	1	0	5	0	0	20	0	2	1	0	0	0	0	0	21	4	29	128	71	35	11.66666667	0	0	0	46
34	1	1	1	1	1	0	5	0	0	8	0	2	1	0	0	0	0	0	25	4	26	136	75	40	13.33333333	0	1	0	45.57142857
37	1	1	3	2	1	0	5	0	0	8	0	4	3	0	0	0	0	0	24	3	22	131	70	42	14	0	0	0	45.28571429
30	3	1	3	1	1	0	1	0	0	16	0	4	3	0	0	0	0	0	25	4	23	127	72	43	14.33333333	1	0	0	46
25	1	1	3	1	1	0	2	0	0	12	0	2	1	0	0	0	0	0	24	3	24	131	77	40	13.33333333	0	1	0	46.14285714
38	1	1	2	1	1	0	2	0	0	8	0	3	2	0	0	0	0	0	45	3	23	137	76	39	13	0	0	0	44.85714286
29	1	1	3	2	1	0	3	0	0	12	1	3	2	0	0	0	0	0	25	5	28.5	124	80	39	13	0	0	0	44.57142857
35	1	1	3	1	1	0	3	0	0	13	0	2	1	0	0	0	0	1	25	4	23	128	72	40	13.33333333	0	0	0	45.85714286
33	1	1	3	1	1	0	5	0	0	10	0	2	1	0	0	0	0	0	25	5	23	131	69	42	14	1	1	0	46.14285714
27	1	1	3	1	1	0	5	0	0	8	0	2	1	0	0	0	0	0	25	4	24	131	70	37	12.33333333	0	0	0	45.28571429
28	1	1	3	1	1	0	5	0	0	14	0	2	1	0	0	0	0	0	25	3	22	130	80	39	13	0	1	0	44.57142857
25	1	1	3	2	1	0	2	0	0	10	0	3	2	0	0	0	0	0	15	3	23	141	76	35	11.66666667	1	0	0	45.71428571
34	1	1	2	1	1	0	5	0	0	8	0	3	2	0	0	0	0	0	25	5	27	140	70	37	12.33333333	0	0	0	45.28571429
25	1	1	2	1	1	0	3	0	0	14	0	2	1	0	0	0	0	0	25	3	23	127	70	41	13.66666667	0	1	0	45
29	1	1	3	1	1	0	1	0	1	16	0	5	4	0	0	0	0	0	23	4	22	125	70	41	13.66666667	0	0	0	46
24	3	3	3	2	1	0	1	0	1	8		1	0				0			4	22	132	60	41	13.66666667	0	0	0	45.71428571
28	1	1	3	1	1	0	1	0	1	12	0	3	2	0	0	0	0	0	25	3	24	134	72	37	12.33333333	0	0	0	44.85714286
27	1	1	3	1	1	0	2	0	1	14	0	2	1	0	0	0	0	0	17	3	23	132	77	35	11.66666667	0	0	0	45.71428571
24	2	1	2	1	1	0	2	0	1	15	0	2	1	0	0	0	0	0	25	3	27	136	68	37	12.33333333	0	0	0	45.14285714
33	1	1	3	2	1	0	5	0	0	13	0	2	1	0	1	0	1	0	17	3	25	132	78	38	12.66666667	1	1	0	46.14285714
31	1	1	3	2	1	0	5	0	0	10	0	3	2	0	0	0	0	0	17	4	23	137	69	43	14.33333333	0	0	0	44.57142857
38	1	1	3	1	1	0	4	0	0	16	0	3	2	0	0	0	0	0	28	3	25	126	70	40	13.33333333	0	0	0	45.42857143
25	1	1	3	1	1	0	1	0	0	12		1	0				0			4	28	141	76	41	13.66666667	0	0	0	44.71428571
30	1	1	2	1	1	0	1	0	1	17	0	3	2	0	0	0	0	0	26	6	27	134	80	44	14.66666667	0	0	0	46.28571429
37	1	1	2	1	1	0	1	0	0	13	0	2	1	0	0	0	0	0	27	3	24	124	70	35	11.66666667	1	0	0	44.85714286
35	1	1	1	1	1	0	5	0	0	14	0	2	1	0	0	0	0	0	26	4	26	138	74	36	12	0	1	0	46
30	1	1	3	2	1	0	5	0	0	14	0	2	1	0	0	0	0	0	25	3	24.5	129	80	41	13.66666667	0	0	0	46
25	1	1	2	2	1	0	5	0	0	10	0	2	1	0	0	0	0	0	22	3	25	121	80	38	12.66666667	0	0	0	45.71428571
27	1	1	2	2	1	0	5	0	0	8	0	3	2	0	0	0	0	0	25	3	25	126	70	39	13	0	0	0	44.85714286
32	1	1	3	1	1	0	4	0	1	15	0	2	1	0	0	0	0	0	24	5	27	120	78	30	10	1	1	0	44.71428571
25	1	1	3	1	1	0	4	0	0	15	0	2	1	0	0	0	0	0	25	4	21	123	70	35	11.66666667	0	0	0	45.71428571
31	1	1	3	2	1	0	1	0	0	16	0	2	1	0	0	0	0	0	30	3	24	145	91	37	12.33333333	0	0	0	46.57142857
32	1	1	3	1	1	0	4	0	0	12	0	2	1	0	0	0	0	0	25	3	27	127	70	38	12.66666667	0	0	0	44.71428571
25	1	1	2	2	1	0	3	0	0	12	0	2	1	0	0	0	0	0	25	3	28	129	75	41	13.66666667	1	0	0	45.71428571
31	1	1	2	1	1	0	4	0	0	10	0	2	1	0	0	0	0	0	27	3	21	128	75	39	13	0	1	0	46
30	1	1	2	1	1	0	4	0	0	10	0	3	2	0	0	0	0	0	15	5	25	129	70	42	14	0	0	0	45.28571429
28	1	1	2	1	3	0	4	0	1	8	0	4	3	0	0	0	0	0	25	4	26	148	92	43	14.33333333	0	0	0	45.57142857
22	2	1	3	2	1	0	4	0	0	12		1	0				0			4	27	123	75	34	11.33333333	0	0	0	44.85714286
34	1	1	2	1	1	0	3	0	0	13	0	2	1	0	0	0	0	0	25	9	22	125	70	37	12.33333333	0	0	0	44.57142857
30	1	1	1	1	1	0	4	0	0	12	0	3	2	0	0	0	0	0	25	3	27	133	84	39	13	0	0	0	46
25	1	1	2	4	1	1	2	1	0	15	0	3	2	0	0	0	1	1	22	4	23	126	80	43	14.33333333	0	0	0	46
25	1	1	3	2	1	0	3	0	0	12	0	3	2	0	0	0	0	0	25	4	24	127	75	40	13.33333333	0	0	0	46.14285714
33	1	1	1	1	1	0	4	0	0	8	0	4	3	0	0	0	0	0	19	4	25	127	80	35	11.66666667	0	0	0	46.28571429
24	1	1	3	1	1	0	2	0	0	16	0	3	2	0	0	0	0	1	23	4	27	130	75	41	13.66666667	0	0	0	44.71428571
22	1	1	3	2	1	0	1	0	0	16	1	2	1	0	0	0	0	0	23	4	29	136	86	39	13	0	0	0	44.85714286
27	1	1	3	2	1	0	1	0	0	10		1	0				0			4	26	126	75	34	11.33333333	1	0	0	45.71428571
34	1	1	3	2	1	0	2	0	0	8	0	4	3	0	0	0	0	0	27	4	24	121	80	39	13	0	0	0	44.85714286
27	1	1	3	2	1	0	4	0	0	15	0	2	1	0	0	0	0	0	20	3	25	132	70	37	12.33333333	1	0	0	45.57142857
30	1	1	1	2	1	0	3	0	0	12	0	2	1	0	0	0	0	0	31	3	25	119	70	38	12.66666667	0	0	0	46
33	1	1	1	1	2	0	2	0	1	12	0	2	1	0	0	0	0	0	25	3	23	120	72	41	13.66666667	0	1	0	45.71428571
31	2	1	4	2	1	0	1	0	0	15	0	3	2	0	0	0	0	0	23	3	22	124	76	35	11.66666667	1	0	0	45.57142857
25	1	1	3	3	1	0	4	0	0	15	0	2	1	0	0	0	0	0	18	3	25	136	79	33	11	0	0	0	45.85714286
26	1	1	3	2	1	0	4	0	0	10	0	2	1	0	1	0	0	0	24	4	28	135	79	39	13	0	0	0	45.85714286
30	1	1	3	1	1	0	1	0	0	15	0	2	1	0	0	0	0	0	20	4	23	121	80	37	12.33333333	0	0	0	46.57142857
28	1	1	4	1	1	0	2	0	0	17	0	3	2	0	0	0	0	0	21	3	22	131	78	38	12.66666667	0	0	0	46
29	1	1	3	1	1	0	1	0	0	16	0	2	1	0	0	0	0	0	26	5	25	127	75	40	13.33333333	0	1	0	25.71428571
25	1	1	3	2	1	0	2	0	0	15	0	2	1	0	0	0	0	0	25	3	21	121	67	40	13.33333333	0	0	0	45.71428571
37	1	1	4	2	1	0	4	0	0	12	0	3	1	1	0	0	0	0	24	4	29	134	89	41	13.66666667	1	0	0	45
23	2	1	1	1	1	0	1	1	0	16	0	3	2	0	0	0	0	0	20	4	24	136	87	42	14	0	0	0	46.28571429
21	1	1	3	2	1	0	5	0	0	15	0	2	1	0	0	0	0	0	26	3	28	138	85	41	13.66666667	0	0	0	45.85714286
32	1	1	3	1	1	0	1	0	0	14	0	2	1	0	0	0	0	0	25	3	25	132	84	37	12.33333333	1	0	0	45.85714286
28	1	1	1	1	1	0	4	0	0	12	0	2	1	0	0	0	0	0	27	3	23	131	81	38	12.66666667	0	0	0	46.14285714
30	1	1	3	1	1	0	1	0	0	18	0	2	1	0	0	0	0	0	28	2	22	131	76	42	14	0	0	0	45.42857143
25	1	1	3	2	1	0	4	0	0	16	0	2	1	0	0	0	0	0	27	3	27	134	80	38	12.66666667	0	0	0	45.14285714
35	2	1	1	1	1	0	1	1	1	15	0	4	3	0	0	0	0	0	28	3	26	136	75	42	14	0	1	0	46.28571429
30	1	1	3	1	1	0	2	0	1	12		1	0				0			3	23	139	78	35	11.66666667	0	0	0	46.57142857
25	1	1	1	2	1	0	1	0	1	14	0	4	3	0	0	0	1	0	24	3	22	131	70	37	12.33333333	0	0	0	46.57142857
23	2	1	3	1	1	0	1	0	1	15	0	2	1	0	0	0	0	0	27	4	25	125	80	38	12.66666667	0	0	0	44.85714286
30	2	1	2	1	1	0	2	0	0	13	0	2	1	0	0	0	0	1	24	4	27	123	89	35	11.66666667	1	1	0	45.42857143
24	1	1	3	2	1	0	5	0	0	16	0	2	1	0	0	0	0	0	27	3	28	121	70	38	12.66666667	0	0	0	44.85714286
34	1	1	4	2	1	0	3	0	0	10	0	2	1	0	0	0	0	0	25	3	22	128	75	40	13.33333333	0	0	0	46
30	1	1	1	1	1	0	5	0	0	16	0	3	2	0	0	0	1	1	25	3	24	135	70	39	13	0	0	0	45.85714286
27	1	1	1	1	1	0	2	0	0	12	0	2	1	0	0	0	0	0	24	3	23	117	80	36	12	1	0	0	44.85714286
27	1	1	1	1	1	0	5	1	0	17	1	2	1	0	0	0	0	0	26	3	26	126	75	38	12.66666667	0	0	0	45.85714286
35	3	1	3	1	1	0	4	0	0	12	0	3	2	0	0	0	0	0	27	3	27	135	70	39	13	0	1	0	46.14285714
36	1	1	2	4	1	0	4	0	1	12	0	2	1	0	0	0	0	0	26	3	25	137	78	36	12	1	0	0	26.71428571
25	1	1	3	2	1	0	4	0	0	15	0	3	2	0	0	0	1	1	26	5	29	137	79	36	12	0	0	0	46
25	1	1	2	1	1	0	4	0	0	10	0	2	1	0	0	0	0	0	25	4	25	137	83	40	13.33333333	0	0	0	44.85714286
27	1	1	2	2	1	0	4	0	0	8	0	3	2	0	0	0	0	0	25	4	26	128	80	33	11	0	0	0	44.71428571
20	1	1	2	2	3	0	5	0	1	12	0	2	1	0	0	0	0	0	22	4	26	129	60	42	14	0	0	0	37.57142857
25	1	1	3	1	1	0	5	0	0	14	0	2	1	0	0	0	0	0	27	3	22	123	70	35	11.66666667	1	0	0	45.42857143
27	1	1	3	1	2	0	5	0	0	14	0	2	1	0	0	0	0	0	20	4	24	131	70	35	11.66666667	0	0	0	46.14285714
35	1	1	2	1	1	0	4	1	0	15	0	4	2	1	0	0	1	0	25	4	25	136	70	32	10.66666667	0	1	0	45.42857143
28	1	1	3	1	1	0	5	0	0	16	1	3	2	0	0	0	0	0	24	4	26	132	75	36	12	0	0	0	46
30	1	1	2	2	1	0	3	0	1	18	0	2	1	0	0	0	0	0	29	4	23	141	80	37	12.33333333	0	0	0	46.28571429
25	1	1	3	3	1	0	5	0	1	14		1	0				0			3	27	139	73	39	13	0	0	0	44.57142857
30	1	1	3	1	1	0	5	0	0	15	0	2	1	0	1	0	0	0	25	4	23	131	86	40	13.33333333	0	0	0	45.14285714
35	1	1	3	1	1	0	4	1	0	15	1	2	1	0	0	0	0	0	26	4	23	117	85	35	11.66666667	0	0	0	46.42857143
30	1	1	3	2	1	0	3	1	0	14	0	3	1	0	0	1	0	0	28	4	26	131	80	34	11.33333333	1	0	0	46
24	1	1	2	2	3	0	5	0	1	15	0	3	2	0	0	0	0	1	25	5	25	127	80	37	12.33333333	0	1	0	45.71428571
32	1	1	2	2	1	0	3	0	1	12	0	3	2	0	0	0	0	0	25	3	21	125	80	38	12.66666667	0	0	0	45.85714286
32	1	1	2	2	1	0	1	0	1	18	0	4	3	0	0	0	0	0	28	3	27	138	70	40	13.33333333	0	0	0	44.85714286
26	1	1	3	1	1	0	5	0	0	14	0	2	1	0	0	0	0	0	27	4	24	125	75	36	12	1	0	0	44.57142857
26	1	1	2	1	1	0	5	0	0	14	0	3	2	0	0	0	0	0	24	4	27	135	80	38	12.66666667	0	0	0	45.71428571
25	1	1	3	2	1	0	4	0	0	13	0	2	1	0	0	0	0	0	25	4	23	123	78	40	13.33333333	0	1	0	45.71428571
34	1	1	2	1	1	0	2	0	0	15	0	2	1	0	0	0	0	0	28	5	26	121	70	40	13.33333333	0	0	0	45.85714286
36	1	1	3	3	1	0	2	0	0	17	0	2	1	0	0	1	0	0	27	4	24	131	85	39	13	0	0	0	44.71428571
31	2	1	3	1	1	0	5	0	0	15	0	3	2	0	0	0	1	0	19	4	22	136	70	45	15	0	1	0	45.71428571
37	1	2	3	1	1	0	4	0	0	12	0	3	2	0	0	0	1	0	28	3	23	127	80	38	12.66666667	0	0	0	45.28571429
35	1	1	4	2	1	0	2	0	1	14	0	4	3	0	0	0	0	0	27	5	27	134	87	37	12.33333333	0	0	0	45.42857143
26	1	1	2	1	1	0	1	0	0	17		1	0				0			3	22	121	60	39	13	0	0	0	46.28571429
25	1	1	3	1	1	0	1	0	0	15		1	0				0			3	29	127	88	38	12.66666667	0	0	0	46.42857143
28	1	1	2	1	1	0	1	0	0	10	0	3	2	0	0	0	0	0	27	3	23	136	90	39	13	0	0	0	46.28571429
35	1	1	1	1	1	0	2	0	1	14	0	4	3	0	0	0	0	0	25	3	25	123	72	40	13.33333333	1	0	0	46
25	1	1	2	2	1	0	1	0	1	15	0	2	1	0	0	0	0	0	27	4	24	127	73	42	14	0	0	0	46
32	1	1	3	2	1	0	3	0	1	14	0	2	1	0	0	0	0	0	24	3	23	131	75	41	13.66666667	0	0	0	45.42857143
35	1	1	3	1	1	0	2	0	1	14	0	2	1	0	0	0	1	1	25	4	23	131	82	38	12.66666667	1	0	0	45.71428571
27	1	1	2	1	1	0	3	0	0	11	0	3	2	0	0	0	0	0	27	5	27	138	87	39	13	0	0	0	45.14285714
33	1	1	2	1	1	0	4	0	0	14	0	3	2	0	1	0	0	0	25	5	27	128	85	35	11.66666667	0	1	0	45.71428571
35	2	1	3	1	2	0	2	1	0	10	0	3	2	0	1	0	0	0	26	5	23	121	70	40	13.33333333	0	0	0	46
33	1	1	3	1	1	0	4	0	0	14	0	2	1	0	0	0	0	0	25	5	27	120	76	34	11.33333333	0	1	0	45.85714286
30	1	1	3	1	1	0	5	0	0	15	0	3	1	0	0	0	0	0	20	3	24	132	70	43	14.33333333	0	0	0	46.57142857
36	1	1	3	1	1	0	4	0	0	12	0	4	3	0	0	0	0	0	25	4	25	126	80	36	12	0	0	0	46
25	1	1	4	2	1	0	2	0	1	8		1	0				0			5	24	126	73	37	12.33333333	0	0	0	46.28571429
28	1	1	3	2	1	0	5	1	1	15	0	2	1	0	0	0	0	0	28	5	22	131	75	38	12.66666667	0	0	0	44.85714286
30	2	1	3	1	1	0	2	0	1	8	0	3	2	0	0	0	1	0	20	4	27	129	60	39	13	0	1	0	44.71428571
35	1	1	3	1	1	0	1	0	1	15	0	5	4	0	0	0	0	0	25	4	28	119	86	41	13.66666667	1	0	0	45.71428571
35	1	1	3	1	1	0	2	0	0	17	0	3	2	0	0	0	0	0	26	5	29	129	80	34	11.33333333	0	0	0	42.28571429
25	1	1	2	1	1	0	2	0	1	14	0	3	2	0	0	0	0	0	25	4	26	132	78	43	14.33333333	0	0	0	44.28571429
31	1	1	3	1	1	0	2	0	0	13	0	4	3	0	0	0	0	0	24	5	25	136	70	35	11.66666667	1	0	0	44.14285714
34	1	1	3	1	1	0	4	0	0	12	0	3	2	0	0	0	0	0	25	5	23	132	76	34	11.33333333	0	0	0	44.57142857
35	1	1	3	2	1	0	2	0	0	8	0	3	2	0	0	0	0	0	25	3	27	135	67	29	9.666666667	0	1	0	46.14285714
26	1	1	2	1	1	0	5	0	0	15	0	3	2	0	0	0	0	0	26	4	24	137	68	44	14.66666667	0	0	0	45.71428571
33	1	1	3	1	1	0	5	0	0	16	0	3	2	0	0	0	0	0	25	4	22	131	70	35	11.66666667	0	0	0	44.85714286
32	1	1	1	2	1	0	4	0	0	14	0	4	3	0	0	0	0	0	27	4	22	128	77	34	11.33333333	0	0	0	45.28571429
27	1	1	3	1	1	0	3	0	0	12		1	0				0			3	26	121	80	38	12.66666667	0	0	0	44.85714286
28	1	1	3	2	1	0	1	0	0	14	0	2	1	0	0	0	1	0	15	5	27	134	85	35	11.66666667	0	1	0	45.85714286
28	1	1	3	2	1	0	2	0	0	14		1	0				0			5	24	127	75	42	14	0	0	0	46.14285714
30	1	1	3	2	1	0	2	0	0	13	0	3	2	0	0	0	0	0	28	3	22	136	70	43	14.33333333	0	0	0	45
25	1	1	3	3	1	0	2	0	0	14	0	3	2	0	0	0	0	0	27	3	24	132	75	35	11.66666667	0	0	0	46.28571429
31	1	1	2	2	1	0	5	0	0	16	0	3	2	0	0	0	0	0	20	4	29	126	65	33	11	0	0	0	45.28571429
36	1	1	2	2	1	0	3	0	1	12	0	3	2	0	0	0	0	0	27	3	26	128	75	39	13	0	0	0	46.14285714
25	1	1	2	1	1	0	1	0	0	10	0	2	1	0	0	0	0	0	24	3	28	121	70	35	11.66666667	1	0	0	45
28	1	1	3	1	1	0	5	0	0	15	0	3	2	0	1	0	0	0	25	3	23	126	60	34	11.33333333	0	1	0	45.85714286
32	1	1	3	2	1	0	5	1	0	8	0	3	2	0	0	0	0	0	27	3	26	132	71	35	11.66666667	0	0	0	46
26	1	1	3	1	1	0	3	0	0	8	0	3	2	0	0	0	0	0	25	5	24	123	80	38	12.66666667	0	0	0	44.85714286
28	1	2	2	2	1	0	3	0	0	16	0	4	3	0	0	0	0	0	25	4	27	136	76	38	12.66666667	0	0	0	45.85714286
34	1	1	2	1	1	0	2	0	0	16		1	0				0			4	24	137	70	40	13.33333333	0	1	0	45.14285714
25	1	1	2	1	1	0	5	0	0	14	0	3	2	0	0	0	0	0	25	4	25	126	78	35	11.66666667	0	0	0	46.57142857
25	1	1	3	1	1	0	5	1	0	12	0	4	3	0	0	0	0	0	22	3	23	135	74	37	12.33333333	1	0	0	45.42857143
34	1	1	3	1	1	0	5	0	0	20	0	3	2	0	0	0	0	0	25	5	28	129	73	38	12.66666667	0	0	0	45.42857143
32	1	1	2	1	1	0	5	0	0	16	0	2	1	0	0	0	0	0	25	4	25	129	84	34	11.33333333	0	0	0	46.14285714
25	1	1	2	2	1	0	5	0	1	12	0	3	2	0	0	0	0	0	24	3	24	120	58	39	13	1	0	0	44.57142857
25	1	1	4	2	1	0	5	0	0	17	0	4	3	0	0	0	1	0	25	4	27	133	69	37	12.33333333	0	0	0	45.57142857
35	1	1	4	2	1	0	5	0	0	20	0	5	4	0	0	0	0	0	25	4	25	125	70	40	13.33333333	0	0	0	45.85714286
24	1	1	2	1	1	0	5	0	0	12	0	3	1	1	0	0	0	1	25	3	25	130	70	42	14	1	0	0	44.71428571
27	1	1	3	1	1	0	3	0	0	16	0	5	4	0	0	0	0	0	27	4	21	129	80	43	14.33333333	0	0	0	45.71428571
36	1	1	3	3	1	0	4	0	0	12	0	4	3	0	0	0	0	0	27	3	27	131	68	44	14.66666667	0	0	0	45
32	2	1	3	1	1	0	4	0	0	20	0	4	3	0	0	0	0	0	24	3	28	121	63	35	11.66666667	0	0	0	46.57142857
31	1	1	3	2	1	0	1	0	0	16	0	3	2	0	0	0	0	0	25	3	22	132	69	40	13.33333333	0	0	0	44.71428571
25	1	1	3	1	1	0	4	0	0	20	0	3	2	0	0	0	0	0	22	3	25	125	67	35	11.66666667	0	0	0	44.85714286
30	1	1	3	1	1	0	4	0	0	12	0	5	4	0	0	0	0	0	21	3	27	121	60	38	12.66666667	0	1	0	46.28571429
32	1	1	3	1	1	0	3	0	0	20	0	4	3	0	0	0	0	0	24	3	24	137	69	39	13	0	0	0	45.71428571
28	1	1	2	1	1	0	4	0	0	20	1	3	2	0	0	0	0	0	23	4	28	121	80	35	11.66666667	0	0	0	45.14285714
33	1	1	3	1	1	0	1	0	0	12	0	3	2	0	0	0	0	0	25	5	24	126	78	36	12	0	0	0	46.14285714
23	1	1	3	2	1	0	1	0	1	12		1	0				0			3	23	126	76	40	13.33333333	1	0	0	45.28571429
30	1	1	4	2	1	0	2	0	0	20		1	0				0			5	29	134	60	38	12.66666667	0	0	0	45.57142857
32	1	1	3	1	1	0	3	0	0	12	0	3	2	0	0	0	0	0	25	3	26	128	75	38	12.66666667	0	0	0	45.14285714
28	1	1	4	2	1	0	4	0	0	20	0	2	1	0	0	0	1	0	24	4	25	132	78	38	12.66666667	1	0	0	45.14285714
35	1	1	4	2	1	0	3	0	0	20	0	2	1	1	0	0	0	0	24	4	21	136	70	43	14.33333333	0	0	0	45.14285714
26	3	4	3	3	1	0	4	0	0	12	0	2	1	0	0	0	0	0	25	4	23	124	80	44	14.66666667	0	0	0	45.71428571
23	1	1	3	2	1	0	1	0	0	20		1	0				0			4	29	124	60	39	13	0	0	0	45.42857143
28	1	1	3	1	1	0	3	0	0	12	0	3	2	0	0	0	0	0	25	3	23	127	66	38	12.66666667	0	0	0	45.85714286
24	1	1	3	2	1	0	3	0	1	8		1	0				0		24	3	23	123	67	43	14.33333333	0	0	0	45.57142857
32	1	1	3	1	1	0	3	0	1	20	0	3	2	0	0	0	0	0	22	3	25	123	74	34	11.33333333	0	0	0	44.85714286
29	1	1	3	1	1	0	3	0	1	19		1	0				0			3	21	127	79	36	12	0	0	0	45.85714286
25	1	1	3	1	1	0	3	0	0	20	0	2	1	0	0	0	0	0	25	3	23	137	69	36	12	0	0	0	46.57142857
31	3	1	3	2	1	0	1	0	1	13	0	4	3	0	0	0	0	0	25	3	21	129	80	39	13	1	0	0	44.57142857
35	1	1	3	2	1	0	3	0	0	20	0	3	2	0	0	0	0	0	20	5	26	135	80	37	12.33333333	0	0	0	44.57142857
27	1	1	3	1	1	0	1	0	0	20	0	3	2	0	0	0	0	0	17	3	28	124	70	38	12.66666667	0	0	0	45.14285714
33	1	1	2	1	1	0	1	0	0	20		1	0				0			3	28	126	89	43	14.33333333	0	0	0	46.14285714
24	2	1	3	2	1	0	2	0	0	20	1	3	2	0	0	0	0	0	25	3	25	132	76	37	12.33333333	0	0	0	44.71428571
23	1	1	3	1	1	0	3	0	0	12		1	0				0			3	26	127	80	42	14	0	0	0	45.57142857
30	1	1	3	2	1	0	5	0	1	8		1	0				0			4	25	231	85	37	12.33333333	1	0	0	46.42857143
29	1	1	1	4	1	1	5	0	0	16	0	3	2	0	0	0	1	0	18	5	23	127	81	35	11.66666667	1	0	0	46.28571429
35	1	1	3	1	1	0	3	0	1	16	0	3	2	0	0	0	0	0	27	3	27	129	80	37	12.33333333	0	0	0	44.57142857
30	1	1	2	4	1	1	5	0	0	14	0	2	1	0	0	0	1	0	17	6	23	134	85	41	13.66666667	0	0	0	45.14285714
25	1	1	2	1	1	0	3	0	1	15	0	2	1	0	0	0	0	0	24	4	23	128	75	35	11.66666667	0	0	0	45.57142857
28	1	1	3	1	1	0	3	0	1	8		1	0				0			4	22	129	75	38	12.66666667	0	0	0	45.57142857
34	1	1	2	1	1	0	5	0	1	8	0	5	4	0	0	0	0	0	27	3	24	127	80	39	13	0	0	0	44.71428571
34	1	1	1	1	1	0	4	0	0	8	0	3	1	1	0	0	0	0	25	4	27	128	70	36	12	1	0	0	46
32	1	1	2	1	1	0	3	0	0	8	0	3	2	0	0	0	0	0	30	3	26	123	75	35	11.66666667	0	0	0	44.85714286
27	1	1	3	1	1	0	3	0	0	8	0	2	1	0	0	0	0	0	25	3	24	127	80	39	13	0	0	0	45.14285714
25	2	3	3	1	1	0	1	0	0	16	0	3	2	0	0	0	0	0	15	6	28	121	80	40	13.33333333	0	0	0	44.57142857
25	2	1	2	1	1	0	3	0	0	8	0	2	1	0	0	0	0	0	24	4	23	127	75	37	12.33333333	0	0	0	46.42857143
30	1	1	3	1	1	0	1	0	0	14		1	0				0			4	26	129	80	33	11	0	0	0	45.85714286
23	1	1	3	1	1	0	5	0	0	12	0	4	3	0	0	0	0	0	25	4	23	123	70	38	12.66666667	0	0	0	45.85714286
27	1	1	3	2	1	0	1	0	0	16	0	3	2	0	0	0	0	0	26	3	22	125	75	35	11.66666667	0	0	0	37.28571429
35	1	1	3	1	1	0	1	0	0	8	0	3	2	0	0	0	0	0	25	3	21	121	80	37	12.33333333	0	0	0	45.85714286
24	1	1	3	2	1	0	1	0	0	8	0	3	2	0	0	0	0	0	17	4	25	124	75	39	13	1	0	0	44.71428571
25	1	1	3	1	1	0	5	0	0	20	0	3	2	0	0	0	0	0	26	5	27	128	80	41	13.66666667	0	0	0	45.14285714
30	1	1	3	2	1	0	4	0	0	8	0	4	3	0	0	0	0	0	25	4	23	122	75	39	13	0	0	0	45.42857143
24	1	1	3	2	1	0	5	0	0	8		1	0				0			3	25	110	70	37	12.33333333	0	0	0	46.57142857
24	1	1	1	3	2	0	4	0	0	16		1	0				0			5	29	118	75	40	13.33333333	0	0	0	33.14285714
26	1	1	2	1	1	0	3	0	0	12	0	4	3	0	0	0	0	0	27	3	25	127	70	37	12.33333333	1	0	0	44.57142857
32	1	1	3	2	1	0	3	0	1	16	0	3	2	0	0	0	0	0	25	3	23	123	80	38	12.66666667	0	0	0	45.71428571
30	1	1	3	2	1	0	5	0	0	15		1	0				0			4	23	127	76	35	11.66666667	0	0	0	46
25	1	1	2	1	1	0	1	0	1	14	0	3	2	0	0	0	0	0	27	4	21	125	80	35	11.66666667	0	0	0	45.85714286
38	1	1	3	1	1	0	4	0	1	12	0	5	4	0	0	0	0	0	25	3	29	124	75	34	11.33333333	0	0	0	46.14285714
27	1	1	2	4	1	1	2	1	0	17	0	3	2	0	0	0	1	0	25	6	22	126	80	36	12	1	0	0	45.71428571
25	1	1	3	1	1	0	2	0	0	12	0	3	2	0	0	0	0	0	21	4	29	131	70	40	13.33333333	0	0	0	45
30	3	1	2	1	1	0	1	0	0	20	0	3	2	0	0	0	0	0	28	4	24	124	80	38	12.66666667	0	0	0	45.28571429
32	1	1	4	2	2	0	2	0	1	20	0	3	2	0	0	0	0	0	25	3	26	125	80	40	13.33333333	0	0	0	45.28571429
25	1	1	3	3	1	0	5	1	0	20		1	0				0			4	28	137	75	41	13.66666667	0	0	0	30.57142857
25	1	1	4	2	1	0	4	0	0	17	0	3	2	0	0	0	0	1	26	5	24	122	80	34	11.33333333	0	0	0	46.28571429
37	1	1	2	1	1	0	4	0	0	18	0	3	2	0	0	0	0	0	22	5	23	128	75	35	11.66666667	0	0	0	45.57142857
31	1	1	2	1	1	0	2	0	0	20	0	4	3	0	0	0	0	0	25	5	24	150	75	42	14	0	0	0	46.28571429
24	1	1	2	2	1	0	5	0	0	19	0	2	1	0	0	0	0	0	24	4	26	132	80	43	14.33333333	0	0	0	46.42857143
28	1	1	3	2	1	0	3	0	0	20	1	3	2	0	0	0	0	0	25	4	27	136	82	34	11.33333333	1	0	0	46.42857143
22	1	1	3	2	1	0	2	0	0	20		1	0				0			4	27	135	75	39	13	1	0	0	44.71428571
32	1	1	4	2	1	0	4	0	0	12	0	2	1	0	0	0	0	0	27	4	26	131	80	35	11.66666667	0	0	0	45.85714286
24	1	1	3	1	2	0	1	0	1	12	0	2	1	0	0	0	0	0	25	3	21	121	75	43	14.33333333	0	0	0	45.42857143
25	1	1	3	1	1	0	1	0	1	20	0	2	1	0	0	0	0	0	15	3	27	138	85	34	11.33333333	0	0	0	45.85714286
29	1	1	4	2	1	0	4	0	1	13		1	0				0			3	24	124	75	35	11.66666667	0	0	0	44.57142857
30	1	1	3	1	1	0	1	0	0	16	0	4	3	0	0	0	0	0	25	3	27	136	80	43	14.33333333	0	0	0	46.28571429
26	1	1	2	1	1	0	4	0	0	20	0	3	2	0	0	0	0	0	24	4	24	121	70	35	11.66666667	0	0	0	44.71428571
32	1	1	3	1	1	0	4	0	0	12	0	3	2	0	0	0	0	0	32	4	26	126	80	37	12.33333333	0	0	0	45.57142857
35	1	1	3	3	1	0	5	0	0	8	0	4	3	0	0	0	0	0	27	3	27	121	75	40	13.33333333	0	0	0	46.14285714
33	1	1	3	1	1	0	3	0	0	12	0	3	1	1	0	0	0	0	26	3	24	131	80	33	11	0	0	0	45.57142857
32	2	1	3	3	1	0	4	0	0	20	0	3	1	0	0	1	0	0	25	3	25	123	80	34	11.33333333	1	0	0	46.42857143
27	1	1	3	1	1	0	3	0	0	6	0	3	2	0	0	0	1	0	27	4	23	127	75	36	12	0	0	0	33
25	1	1	2	2	1	0	1	0	1	20	0	2	1	0	0	0	0	0	27	3	28	127	80	40	13.33333333	1	0	0	45.71428571
30	1	1	3	2	1	0	4	0	0	8	0	3	2	0	0	0	0	0	25	4	25	120	80	37	12.33333333	0	0	0	45.57142857
25	1	1	2	1	1	0	3	0	0	10	0	4	3	0	0	0	0	0	15	3	26	126	80	34	11.33333333	0	0	0	36.71428571
24	1	1	2	3	1	0	3	0	0	20	0	2	1	0	0	0	0	0	24	3	25	122	75	35	11.66666667	0	0	0	46.14285714
30	1	1	2	4	1	1	2	1	1	17	0	4	3	0	0	0	1	0	28	6	23	124	85	42	14	0	0	0	46
31	1	1	2	1	1	0	3	0	0	9	0	5	4	0	0	0	0	0	25	3	24	127	85	43	14.33333333	1	0	0	46.14285714
27	1	1	4	2	1	0	4	0	1	16	0	4	3	0	0	0	1	0	25	3	27	124	80	38	12.66666667	0	0	0	45.14285714
32	2	1	3	1	1	0	4	0	0	8	0	4	2	0	0	0	0	0	24	3	28	129	80	40	13.33333333	0	0	0	44.57142857
31	1	1	1	1	1	0	5	0	0	16	0	4	2	0	0	0	0	0	25	4	28	126	75	34	11.33333333	0	0	0	44.85714286
31	1	1	1	2	1	0	2	0	0	20	0	2	1	0	0	0	0	0	26	7	24	123	80	36	12	0	0	0	45.28571429
25	1	1	3	3	1	0	5	0	1	16	0	3	1	1	0	0	0	0	28	3	26	126	75	40	13.33333333	0	0	0	46
24	1	1	2	2	1	0	2	0	1	18	0	3	2	0	0	0	0	0	27	6	23	135	75	39	13	1	1	0	45.14285714
30	1	1	4	1	1	0	1	0	1	20	0	3	2	0	0	0	0	0	26	3	27	135	85	41	13.66666667	0	0	0	45.42857143
25	1	1	2	4	1	1	3	0	1	8	0	3	2	0	0	0	1	0	25	4	23	121	70	41	13.66666667	0	0	0	34.28571429
29	1	1	3	1	1	0	4	0	0	20	0	3	2	0	0	0	0	0	26	4	28	121	85	34	11.33333333	0	0	0	46.42857143
25	1	1	3	2	1	0	2	0	0	8	0	4	3	0	0	0	0	0	25	3	25	126	75	35	11.66666667	0	0	0	45.85714286
32	1	1	3	3	1	0	1	0	0	20	0	4	3	0	0	0	0	0	27	4	27	128	75	35	11.66666667	1	0	0	44.71428571
27	1	1	3	2	1	0	3	0	1	11	1	2	1	0	0	0	0	0	23	3	25	127	80	36	12	0	0	0	46.42857143
32	1	1	1	4	1	1	5	1	1	16	0	4	3	0	0	0	1	0	24	5	21	118	85	39	13	0	0	0	45.85714286
27	1	1	1	3	1	0	2	0	0	16		1	0				0			4	25	129	75	40	13.33333333	0	0	0	44.85714286
32	1	1	3	2	1	0	1	0	0	18	0	4	3	1	0	0	0	0	22	4	23	127	75	41	13.66666667	1	0	0	45.28571429
29	1	1	1	4	1	1	1	1	1	16	0	4	3	0	0	0	0	0	27	6	23	126	80	44	14.66666667	0	0	0	44.85714286
36	1	1	3	3	1	0	2	0	0	18	0	4	3	0	0	0	1	1	25	4	24	128	82	34	11.33333333	0	0	0	44.85714286
27	1	1	3	1	1	0	4	0	0	16		1	0				1			4	23	121	70	42	14	0	0	0	45.85714286
30	2	1	1	4	1	1	4	0	0	16	0	4	3	0	0	0	0	0	27	3	24	124	76	35	11.66666667	0	0	0	45.57142857
25	1	1	3	1	1	0	4	0	1	20	0	3	2	0	0	0	0	0	22	3	27	131	85	35	11.66666667	0	0	0	44.57142857
37	1	1	3	2	1	0	4	0	0	18		1	0				0			5	28	128	80	34	11.33333333	0	0	0	45.57142857
30	1	1	3	2	1	0	5	0	0	20	0	4	3	0	0	0	0	0	24	5	24	141	93	33	11	0	0	0	45.42857143
25	1	1	3	1	1	0	5	0	0	12	0	3	2	0	0	0	1	0	23	4	24	131	80	34	11.33333333	1	0	0	44.71428571
32	1	1	3	1	1	0	1	0	0	20	0	5	4	0	0	0	0	0	27	4	24	131	75	35	11.66666667	0	0	0	45
33	1	1	2	2	1	0	1	0	1	15	0	3	1	1	0	0	0	0	25	3	28	135	83	37	12.33333333	0	0	0	45.85714286
23	1	1	4	2	1	0	3	0	0	8		1	0				0			3	27	137	85	39	13	0	0	0	46.57142857
25	1	1	3	2	1	0	2	0	0	18		1	0				0			3	27	141	90	36	12	0	0	0	45.14285714
24	1	1	3	2	1	0	2	0	1	16	0	3	2	0	0	0	0	0	25	4	26	137	85	39	13	0	0	0	44.71428571
30	1	1	3	1	1	0	3	1	0	16	0	3	2	0	0	0	0	0	28	3	25	131	80	34	11.33333333	1	0	0	44.85714286
35	1	1	3	2	1	0	4	0	0	16	0	3	2	0	0	0	0	0	25	4	26	135	85	38	12.66666667	0	0	0	45.85714286
24	2	1	3	2	1	0	3	1	0	20		1	0				0			3	27	136	75	40	13.33333333	0	0	0	46.42857143
32	1	1	3	2	1	0	1	0	0	12	0	4	3	0	0	0	1	0	29	4	26	121	80	35	11.66666667	0	0	0	45.57142857
31	1	1	4	2	1	0	1	0	0	13	0	3	2	0	0	0	0	1	25	3	28	121	80	36	12	0	0	0	46.28571429
30	1	1	4	2	1	0	3	0	0	20	0	3	2	0	0	0	0	0	27	4	26	125	80	39	13	0	0	0	46
29	1	1	3	1	1	0	4	0	0	20	0	4	3	0	0	0	0	0	25	3	27	124	75	43	14.33333333	1	0	0	45
26	1	1	1	4	1	1	4	1	0	15	0	4	3	0	0	0	1	0	26	5	23	128	80	38	12.66666667	0	0	0	46
30	1	1	3	1	1	0	1	0	0	8	0	3	2	0	0	0	0	0	21	4	29	124	78	35	11.66666667	0	0	0	22.14285714
30	2	1	2	2	1	0	4	0	0	18	0	3	2	0	0	0	0	0	27	4	26	123	80	38	12.66666667	1	0	0	45.85714286
28	1	1	2	2	1	0	3	0	1	20	0	3	2	0	0	0	0	0	24	3	23	132	75	35	11.66666667	0	0	0	45.57142857
36	1	1	2	1	1	0	4	1	0	20	0	2	1	0	0	0	0	0	24	4	24	147	91	39	13	0	0	0	46.28571429
33	2	1	2	1	1	0	5	0	0	15	0	3	1	1	0	0	0	0	26	4	25	121	80	35	11.66666667	0	0	0	25.71428571
35	2	1	4	2	1	0	4	0	1	14	0	4	3	0	0	0	1	0	24	4	24	122	81	37	12.33333333	1	0	0	46.14285714
27	1	1	4	2	1	0	4	0	0	12		1	0				0			4	26	133	80	38	12.66666667	0	0	0	45.28571429
26	1	1	4	2	1	0	1	0	0	16		1	0				0			4	27	145	90	39	13	0	0	0	44.57142857
27	1	1	4	1	1	0	4	0	0	10	0	3	2	0	0	0	1	0	23	4	21	126	80	34	11.33333333	0	0	0	46.28571429
34	1	1	3	1	1	0	4	0	0	20	0	3	2	0	1	0	0	0	25	3	26	125	81	46	15.33333333	0	0	0	45.71428571
31	1	1	3	2	1	0	3	0	0	20	0	4	3	0	0	0	0	0	27	3	27	129	80	31	10.33333333	0	0	0	46.57142857
29	1	1	3	1	1	0	3	0	1	20	0	2	1	0	0	0	0	0	23	5	24	131	82	39	13	1	0	0	45.28571429
25	1	1	4	1	1	0	3	0	1	20	0	2	1	0	0	0	0	0	25	3	25	139	83	41	13.66666667	0	0	0	45.28571429
30	1	1	2	2	1	0	1	0	0	15	0	4	3	0	1	0	0	0	27	4	26	131	75	34	11.33333333	1	0	0	45.57142857
30	1	1	2	2	1	0	3	0	1	20	0	3	2	0	0	0	0	0	25	5	26	132	80	33	11	0	0	0	45.28571429
25	1	1	2	1	1	0	1	1	1	18	0	3	2	0	0	0	0	0	18	3	24	135	83	32	10.66666667	0	0	0	45.57142857
27	2	1	2	2	1	0	2	0	0	20	0	3	2	0	0	0	0	0	24	3	25	137	78	37	12.33333333	0	0	0	45.85714286
30	1	1	3	2	1	0	4	0	1	16	0	3	1	1	0	0	0	0	23	4	26	138	84	36	12	1	0	0	46
35	1	1	2	1	1	0	3	0	0	20	0	3	2	0	0	0	0	0	18	4	27	140	90	38	12.66666667	0	0	0	44.14285714
25	1	1	1	4	1	1	1	1	0	12	0	2	1	0	0	0	1	0	27	4	22	127	75	39	13	0	0	0	44.57142857
27	1	1	1	4	1	1	1	0	0	16	0	5	4	0	0	0	1	0	22	5	22	121	80	39	13	1	0	0	46
20	1	1	2	1	1	0	1	0	0	18	0	2	1	0	0	0	0	0	24	4	28	135	85	36	12	0	0	0	46
29	1	1	3	2	1	0	1	0	0	17	0	2	1	0	0	0	0	0	23	4	26	121	80	37	12.33333333	0	0	0	45.57142857
29	1	1	4	2	1	0	2	0	0	14	0	3	2	0	0	0	1	0	21	3	28	137	85	36	12	0	0	0	46.57142857
24	1	1	3	1	1	0	1	0	0	16		1	0				0			4	24	125	80	38	12.66666667	0	0	0	45.14285714
21	1	1	3	1	1	0	1	0	1	10		1	0				0			3	28	134	85	42	14	0	0	0	45
30	1	1	4	2	1	0	4	0	0	19	0	5	3	0	0	0	0	0	27	6	21	138	85	36	12	0	1	0	46.42857143
24	2	1	1	4	1	1	2	0	0	19	0	3	2	0	0	0	0	0	26	5	23	122	80	35	11.66666667	0	0	0	44.57142857
30	1	1	3	1	1	0	5	0	0	20	0	4	3	0	0	0	0	0	15	3	22	135	75	39	13	1	0	0	46
30	1	1	3	3	1	0	1	0	0	20	0	5	4	0	0	0	1	0	27	4	27	122	72	36	12	0	0	0	46.14285714
25	3	1	2	2	1	0	3	0	0	18	0	3	2	0	0	0	0	0	23	4	27	128	80	43	14.33333333	0	0	0	42.57142857
24	1	1	1	2	1	0	3	0	0	18	0	2	1	0	0	0	0	0	18	4	25	121	80	35	11.66666667	1	0	0	45.85714286
30	1	1	2	1	1	0	3	0	0	20	0	2	1	0	0	0	0	0	25	4	28	133	85	35	11.66666667	0	0	0	46.28571429
27	1	1	2	1	1	0	3	0	0	18	0	3	2	0	0	0	0	0	25	2	23	133	80	37	12.33333333	0	0	0	45.85714286
31	2	1	3	1	1	0	1	0	0	20	0	3	2	0	0	0	0	0	27	6	26	124	88	37	12.33333333	0	0	0	45.42857143
33	2	1	4	2	1	0	1	0	1	15	0	4	3	0	0	0	1	0	25	4	24	127	85	38	12.66666667	0	0	0	45.14285714
25	1	1	4	2	1	0	1	0	0	20	0	2	1	0	0	0	0	0	25	4	24	132	80	40	13.33333333	0	0	0	45.14285714
36	1	1	1	4	1	1	5	1	0	11	0	3	2	0	0	0	0	0	25	4	25	123	80	39	13	1	0	0	45.57142857
37	1	1	2	4	1	1	1	0	1	12	0	5	4	0	0	0	0	0	15	3	25	121	75	37	12.33333333	0	0	0	46.28571429
25	2	1	3	4	1	1	5	1	0	20		1	0				0			4	26	127	80	40	13.33333333	1	0	0	44.85714286
25	1	1	4	2	1	0	1	0	0	16		1	0				0			4	27	126	85	35	11.66666667	0	0	0	46.42857143
28	1	1	2	1	1	0	1	0	0	10	0	3	2	0	0	0	0	0	17	3	25	119	85	41	13.66666667	0	0	0	44.57142857
24	1	1	2	1	1	0	2	0	0	20	0	3	2	0	0	0	1	0	22	3	26	125	85	34	11.33333333	0	0	0	44.71428571
32	1	4	3	2	1	0	4	0	0	20	0	3	2	0	0	0	0	0	21	2	24	135	80	39	13	0	0	0	46.28571429
34	1	1	3	1	1	0	5	0	1	16	0	4	3	0	0	0	0	0	23	3	26	131	80	41	13.66666667	0	0	0	45.85714286
31	1	1	3	2	1	0	4	0	1	18	0	4	2	1	0	0	1	1	24	3	25	132	80	42	14	0	0	0	44.57142857
27	1	1	3	1	1	0	1	0	1	20	0	3	2	0	0	0	0	0	25	3	27	127	81	43	14.33333333	0	0	0	46.42857143
27	1	1	3	1	1	0	2	1	0	16	0	3	2	0	0	0	1	1	25	3	23	146	92	36	12	0	0	0	46.28571429
34	1	1	2	1	1	0	1	0	1	20	0	3	2	0	0	0	0	0	27	3	24	120	80	35	11.66666667	0	0	0	36.14285714
33	1	1	4	2	1	0	2	0	1	20	0	4	3	0	0	0	0	0	25	3	26	124	70	35	11.66666667	0	0	0	46.57142857
30	1	1	3	1	1	0	2	0	0	20	0	3	2	0	0	0	0	0	24	4	25	121	80	38	12.66666667	0	0	0	45.42857143
32	1	1	3	1	1	1	1	0	0	20		1	0				0			4	26	127	80	40	13.33333333	1	0	0	45.28571429
30	1	1	3	3	1	0	2	1	0	20	0	5	4	0	0	0	1	0	16	3	27	123	80	37	12.33333333	0	0	0	44.57142857
31	1	1	3	2	1	0	3	0	0	20	0	3	2	0	0	0	0	1	25	5	23	118	85	37	12.33333333	0	0	0	46.28571429
25	1	1	3	1	1	0	3	0	0	19	0	4	2	0	0	0	0	0	20	3	25	137	80	38	12.66666667	0	0	0	45.71428571
23	2	1	3	2	1	0	2	0	0	20	0	3	2	0	0	0	0	0	24	3	26	121	80	35	11.66666667	0	0	0	46.28571429
30	1	1	3	2	1	0	2	0	0	16	0	3	2	0	0	0	0	0	21	4	23	132	80	36	12	0	0	0	44.71428571
31	1	1	2	1	1	0	2	0	0	20	0	3	2	0	0	0	0	0	27	4	26	131	80	39	13	0	0	0	46.14285714
27	1	1	1	4	1	1	2	1	0	19	0	5	4	0	0	0	1	1	19	7	23	141	91	32	10.66666667	0	0	0	45.85714286
32	1	1	3	1	1	0	2	0	0	20		1	0				0			3	26	134	81	38	12.66666667	0	0	0	45.71428571
25	1	1	3	1	1	0	4	0	0	12	0	3	2	0	0	0	0	0	26	3	29	124	85	36	12	0	0	0	44.85714286
30	1	1	3	2	1	0	1	0	0	17	0	2	1	0	0	0	0	0	24	4	25	125	80	38	12.66666667	0	0	0	44.71428571
25	1	1	3	1	1	0	2	0	0	16	0	2	1	0	0	0	0	1	25	4	24	132	80	39	13	0	0	0	46.14285714
37	1	1	3	1	1	1	3	1	0	17	1	4	3	0	0	0	0	0	21	7	21	132	80	35	11.66666667	1	0	0	45.42857143
25	1	1	3	1	1	0	1	1	1	10		1	0				0			3	23	136	88	35	11.66666667	0	0	0	44.85714286
27	2	1	3	1	1	0	1	0	0	16	0	4	3	0	0	0	0	0	25	3	26	134	75	34	11.33333333	0	0	0	45.71428571
30	1	1	2	1	1	0	1	0	1	16	0	3	2	0	0	0	0	0	24	3	28	137	85	37	12.33333333	0	0	0	46
30	1	1	3	2	1	0	1	0	0	19	0	2	1	0	0	0	0	0	28	4	23	131	80	38	12.66666667	0	0	0	45.28571429
29	1	1	3	1	1	0	1	0	0	20	0	3	2	0	0	0	0	1	26	4	27	138	83	40	13.33333333	0	0	0	46.14285714
25	1	1	3	1	1	0	1	0	0	20	0	3	2	0	0	0	0	0	24	3	24	127	80	35	11.66666667	0	0	0	46
31	1	1	3	2	1	0	1	0	0	20	0	2	1	0	0	0	0	0	25	4	26	121	80	37	12.33333333	0	0	0	45.57142857
30	1	1	1	4	1	1	2	1	0	14	0	4	3	0	0	0	1	0	26	5	24	136	70	37	12.33333333	0	0	0	45.42857143
37	1	1	2	1	1	1	4	1	0	8	0	3	2	0	0	0	0	0	20	7	20	126	80	38	12.66666667	0	0	0	45.57142857
24	1	1	3	1	1	0	1	0	0	20		1	0				0			4	27	119	80	40	13.33333333	0	0	0	45.71428571
34	1	1	2	2	1	0	2	0	1	8	0	3	2	0	0	0	0	0	22	3	23	147	93	35	11.66666667	0	0	0	45.85714286
28	1	1	1	2	2	0	2	0	0	17	0	2	1	0	1	0	0	0	28	3	29	132	75	35	11.66666667	0	0	0	46
25	1	1	2	1	1	0	4	0	0	11	0	2	1	0	0	0	0	0	25	3	23	126	75	38	12.66666667	0	0	0	45
26	1	1	3	1	1	0	3	0	0	10	0	3	2	0	0	0	0	0	25	4	26	121	80	41	13.66666667	0	0	0	45.71428571
32	1	1	2	1	1	0	1	0	0	10	0	2	1	0	0	0	0	1	27	4	27	138	83	42	14	0	0	0	46
27	1	1	3	2	1	0	1	0	0	12	1	3	1	0	0	1	0	0	25	3	23	131	75	35	11.66666667	0	0	0	45.71428571
31	1	1	1	4	1	1	1	1	1	15	0	4	2	0	0	1	1	0	14	4	23	131	80	36	12	0	0	0	46.42857143
26	1	1	3	2	1	0	3	0	0	8	0	3	2	0	0	0	0	0	25	4	23	129	80	37	12.33333333	0	0	0	45.14285714
29	3	1	3	1	1	0	5	0	0	20	0	2	1	0	0	0	0	0	25	4	26	121	85	38	12.66666667	0	0	0	45.71428571
30	1	1	3	2	1	0	1	0	0	16	0	4	3	0	0	0	0	0	25	3	21	124	75	38	12.66666667	0	0	0	45.85714286
34	1	1	3	2	1	0	5	0	0	20	0	2	1	0	0	0	0	0	24	4	29	114	85	39	13	0	0	0	46.57142857
31	1	1	2	1	1	0	5	0	0	11	0	4	3	0	0	0	0	0	24	6	23	131	60	36	12	0	0	0	46.57142857
32	1	1	2	1	1	0	1	0	0	20	0	4	3	0	0	0	1	1	25	4	23	125	80	35	11.66666667	0	0	0	44.57142857
24	1	1	3	2	1	0	2	0	0	10	0	3	2	0	1	0	0	0	21	3	27	141	90	36	12	0	0	0	44.85714286
33	1	1	2	1	1	0	1	0	0	20	0	3	2	0	0	0	0	1	25	3	23	127	85	42	14	0	0	0	44.71428571
29	1	1	3	2	1	0	4	0	0	20	0	3	2	0	0	0	0	0	25	4	25	123	70	35	11.66666667	0	0	0	44
28	1	1	2	1	1	0	5	0	0	20	0	2	1	0	0	0	0	0	25	3	22	131	75	37	12.33333333	0	0	0	46.28571429
36	1	1	3	4	1	1	3	0	1	18	0	4	2	1	0	0	1	1	21	6	22	128	80	33	11	0	0	0	46.57142857
25	1	1	3	2	1	0	4	0	0	20	0	4	2	1	0	0	0	0	27	3	26	121	80	40	13.33333333	0	0	0	45.42857143
31	1	1	2	2	1	0	4	0	1	14	0	3	2	0	0	0	0	0	28	3	27	125	70	37	12.33333333	0	0	0	45.57142857
24	1	2	3	1	1	0	3	0	1	20	0	2	1	0	0	0	0	0	25	3	27	134	80	39	13	0	0	0	44.71428571
24	1	1	3	2	1	0	2	0	1	8	0	3	2	0	0	0	0	0	27	3	26	117	76	40	13.33333333	0	0	0	44.71428571
26	1	1	3	2	1	0	4	0	0	18	0	4	3	0	0	0	0	0	24	3	25	134	70	40	13.33333333	0	0	0	45.57142857
35	1	1	4	2	1	0	2	0	0	16	0	5	4	0	0	0	0	0	27	6	23	126	80	40	13.33333333	0	0	0	45.14285714
31	1	1	3	1	1	0	5	0	0	12	0	3	2	0	0	0	0	1	22	6	26	121	75	41	13.66666667	0	0	0	46.28571429
32	1	1	2	1	1	0	2	0	0	10	0	5	4	0	0	0	0	0	25	4	28	119	80	42	14	0	0	0	44.71428571
24	1	1	2	1	1	0	1	0	0	20	0	3	1	0	1	0	0	0	27	6	23	127	85	43	14.33333333	0	0	0	44.14285714
25	1	1	2	1	3	0	3	0	1	18	0	3	1	0	1	0	0	0	27	4	24	126	80	39	13	0	0	0	26.85714286
26	1	1	3	2	1	0	3	0	0	20	0	3	2	0	0	0	0	0	22	7	24	129	70	35	11.66666667	0	0	0	30.85714286
36	1	1	3	1	1	0	3	0	1	18	0	5	3	0	0	0	0	1	23	4	26	125	85	36	12	0	1	0	29.14285714
27	1	1	3	1	1	0	3	0	0	12	1	2	1	0	0	0	0	1	25	4	27	131	70	38	12.66666667	0	0	0	34.85714286
